# Supplementary material for: A multiple testing procedure for multi-dimensional pairwise comparisons with application to gene expression studies
Source: BMC Bioinformatics. 2016 Feb 25;17:104. doi: 10.1186/s12859-016-0937-5 (PMC4768411; doi:10.1186/s12859-016-0937-5)
Supplement: Additional file 7 — Differentially expressed probe sets in different sizes of tumors compared to normal myometrium. Significant probe sets are grouped and color coded according to different sizes of fibroids. The last column shows the BH-adjusted p-value for step 1 of the methodology. The columns under "Dunnett Adjusted P-values" show the p-values for step 2 of the methodology. (XLSX 1863 kb) [file 12859_2016_937_MOESM7_ESM.xlsx]

## Sheet: Significant Probe Sets by Size
Table 1: Differentially expressed probe sets in different sizes of tumors compared to normal myometrium. Significant relationships were obtained using the proposed statistical methodology using the Dunnett's test. In the table, the significant probe sets are grouped and color coded according to their significant activity in different sizes of fibroids. The last column shows the BH-adjusted p-valu…
					Test statistics			Dunnett Adjusted P-values			Fold Change			BH Adjusted Screening P-value
Gene #	Size category	ID	Gene Symbol	Gene Name	Small	Medium	Large	Small	Medium	Large	Small	Medium	Large
1	Small	237107_at	PRKRAP1	protein kinase, interferon-inducible double stranded RNA dependent activator pseudogene 1	5.33746	#N/A	#N/A	0.00030923	0.0173482	0.0745408	1.49485	1.28254	1.24031	0.00414759
2	Small	230998_at	CBX3	similar to chromobox homolog 3; chromobox homolog 3 (HP1 gamma homolog, Drosophila)	5.03958	#N/A	#N/A	0.00330983	0.0604303	0.122029	1.43108	1.24582	1.23097	0.0218363
3	Small	1552682_a_at	CASC5	cancer susceptibility candidate 5	4.84569	#N/A	#N/A	0.0040136	0.109226	0.160914	1.13682	1.07326	1.07326	0.028318
4	Small	225656_at	EFHC1	EF-hand domain (C-terminal) containing 1	4.5664	#N/A	#N/A	0.00792793	0.126356	0.0193205	1.39069	1.20899	1.34723	0.0461845
5	Small	224801_at	NDFIP2	Nedd4 family interacting protein 2	4.55783	#N/A	#N/A	0.000292606	0.151299	0.101041	1.19823	1.07766	1.09589	0.00466985
6	Small	215213_at	NUP54	nucleoporin 54kDa	4.44194	#N/A	#N/A	0.00300188	0.00938973	0.0313886	1.19367	1.15541	1.14464	0.0247374
7	Small	238935_at	Rps27l	ribosomal protein S27-like	4.36855	#N/A	#N/A	0.000717615	0.0648368	0.0126475	1.70291	1.32042	1.49071	0.00671199
8	Small	1557895_at	FLJ35934	FLJ35934 protein	4.34448	#N/A	#N/A	0.00159177	0.00920713	0.0919858	1.75857	1.54157	1.39088	0.0140442
9	Small	1557852_at	PHC2	polyhomeotic homolog 2 (Drosophila)	4.22819	#N/A	#N/A	0.00110775	0.0118719	0.241735	1.72309	1.47631	1.26199	0.0104615
10	Small	1562456_at			4.16933	#N/A	#N/A	0.0045113	0.0568284	0.0101472	1.18173	1.11334	1.16748	0.0303632
11	Small	1566257_at	LOC144874	hypothetical protein LOC144874	4.06735	#N/A	#N/A	0.00448646	0.061794	0.0268626	1.21159	1.12967	1.16772	0.0307807
12	Small	205829_at	Hsd17b1	hydroxysteroid (17-beta) dehydrogenase 1	4.05466	#N/A	#N/A	0.000203998	0.0227685	0.0368677	1.39474	1.20916	1.21546	0.0033749
13	Small	223251_s_at	ANKRD10	ankyrin repeat domain 10	4.04815	#N/A	#N/A	0.00148767	0.0502387	0.0324517	1.62789	1.33793	1.41382	0.0135035
14	Small	202871_at	TRAF4	TNF receptor-associated factor 4	4.039	#N/A	#N/A	0.00140751	0.0470154	0.141164	1.51215	1.2804	1.24022	0.013121
15	Small	226684_at	ATG2B	ATG2 autophagy related 2 homolog B (S. cerevisiae)	4.0057	#N/A	#N/A	0.00356802	0.0234811	0.0303453	1.20247	1.14393	1.15389	0.0261987
16	Small	244743_x_at	ZNF138	zinc finger protein 138	3.99706	#N/A	#N/A	0.00578773	0.0231574	0.0395813	1.37278	1.27288	1.27978	0.0346079
17	Small	205123_s_at	TMEFF1	transmembrane protein with EGF-like and two follistatin-like domains 1; chromosome 9 open reading frame 30; hypothetical LOC729538	3.99169	#N/A	#N/A	0.00231294	0.0089561	0.0275324	1.97192	1.7119	1.66983	0.01859
18	Small	1558124_at	NUDCD2	NudC domain containing 2	3.96213	#N/A	#N/A	0.00374653	0.0929291	0.156103	1.12327	1.06784	1.06585	0.0262147
19	Small	235716_at	TRA2A	transformer 2 alpha homolog (Drosophila)	3.95564	#N/A	#N/A	0.00126755	0.0149819	0.0271234	1.61866	1.40522	1.41206	0.0119129
20	Small	232790_at			3.95332	#N/A	#N/A	0.000364747	0.0188765	0.0155319	1.33524	1.19839	1.22833	0.00523589
21	Small	1555189_a_at	TAT	tyrosine aminotransferase	3.95219	#N/A	#N/A	0.00335277	0.0139104	0.0174409	1.14647	1.1128	1.12117	0.0254604
22	Small	236985_at	EIF4B	similar to eukaryotic translation initiation factor 4H; eukaryotic translation initiation factor 4B	3.90654	#N/A	#N/A	0.000710014	0.0136195	0.04427	1.2361	1.15413	1.14187	0.00683197
23	Small	214405_at	CELF2	CUG triplet repeat, RNA binding protein 2	3.89559	#N/A	#N/A	0.00254889	0.0220744	0.116035	1.32097	1.21892	1.17365	0.0194764
24	Small	227955_s_at	EFNA5	ephrin-A5	3.8628	#N/A	#N/A	0.00465174	0.0248567	0.0292258	1.74896	1.51519	1.56721	0.0318463
25	Small	239956_at			3.85747	#N/A	#N/A	0.000896392	0.0143884	0.0458016	1.20874	1.13879	1.12873	0.00880458
26	Small	228144_at	ZNF300	zinc finger protein 300	3.83722	#N/A	#N/A	0.00831137	0.0243945	0.0858465	1.62608	1.46958	1.40464	0.0472973
27	Small	236915_at	C4orf47	chromosome 4 open reading frame 47	3.83163	#N/A	#N/A	0.00526923	0.0202494	0.0372468	1.23508	1.17821	1.17985	0.0343736
28	Small	227368_at	akirin2	akirin 2	3.82424	#N/A	#N/A	0.0018265	0.0152351	0.00964163	1.63853	1.43038	1.52119	0.014794
29	Small	232921_at	KIAA1549	KIAA1549	3.81519	#N/A	#N/A	0.00501767	0.101283	0.359475	1.35097	1.18921	1.13422	0.0326236
30	Small	230060_at	cdca7	cell division cycle associated 7	3.80266	#N/A	#N/A	0.00202885	0.0778867	0.161355	1.24031	1.12717	1.11713	0.016477
31	Small	233397_at			3.79331	#N/A	#N/A	0.00178303	0.0504821	0.057049	1.16304	1.09422	1.10236	0.0137541
32	Small	236605_at	EIF3K	eukaryotic translation initiation factor 3, subunit K	3.78786	#N/A	#N/A	0.00513783	0.00966202	0.0459834	1.11412	1.0965	1.0841	0.0330162
33	Small	238910_at			3.76449	#N/A	#N/A	0.00458912	0.0492516	0.0166608	1.14488	1.09369	1.12475	0.0313827
34	Small	239493_at	RPL7	ribosomal protein L7 pseudogene 26; ribosomal protein L7 pseudogene 16; ribosomal protein L7; ribosomal protein L7 pseudogene 32; ribosomal protein L7 pseudogene 23; ribosomal protein L7 pseudogene 24; ribosomal protein L7 pseudogene 20	3.75782	#N/A	#N/A	0.00331096	0.0329186	0.275713	1.33839	1.21883	1.13847	0.0209305
35	Small	241954_at	FDFT1	farnesyl-diphosphate farnesyltransferase 1	3.74043	#N/A	#N/A	0.00286252	0.029485	0.0411964	1.3961	1.25998	1.27368	0.0202259
36	Small	201138_s_at	ssb	Sjogren syndrome antigen B (autoantigen La)	3.73688	#N/A	#N/A	0.00241222	0.122839	0.999929	1.20314	1.09946	-1.00215	0.0181992
37	Small	1560109_s_at	Nub1	negative regulator of ubiquitin-like proteins 1	3.71336	#N/A	#N/A	0.004013	0.0795386	0.0285405	1.23072	1.13092	1.17829	0.0289057
38	Small	238142_at	Kctd13	potassium channel tetramerisation domain containing 13	3.70816	#N/A	#N/A	0.00837396	0.0344696	0.0205074	1.39755	1.2869	1.35322	0.0480438
39	Small	1558719_s_at	c1qbp	complement component 1, q subcomponent binding protein	3.70072	#N/A	#N/A	0.00493802	0.0145949	0.0146787	1.22782	1.17944	1.2003	0.0331368
40	Small	222031_at	LOC286434	hypothetical protein LOC286434	3.69145	#N/A	#N/A	0.000918129	0.0620185	0.00981891	1.41814	1.20916	1.31942	0.00890998
41	Small	1561973_at	smarcc2	SWI/SNF related, matrix associated, actin dependent regulator of chromatin, subfamily c, member 2	3.68005	#N/A	#N/A	0.00219826	0.0711906	0.0735859	1.22952	1.12592	1.13918	0.0183989
42	Small	1563320_at	KIAA0146	KIAA0146	3.66845	#N/A	#N/A	0.00461587	0.0172543	0.331239	1.15685	1.12132	1.06518	0.0320481
43	Small	233123_at	SLC40A1	solute carrier family 40 (iron-regulated transporter), member 1	3.66109	#N/A	#N/A	0.000815166	0.012614	0.110491	1.54521	1.35642	1.26059	0.00955367
44	Small	212445_s_at	Nedd4l	neural precursor cell expressed, developmentally down-regulated 4-like	3.66087	#N/A	#N/A	0.00781739	0.121431	0.102122	1.39329	1.21209	1.24824	0.0474371
45	Small	242310_at	fnbp1l	formin binding protein 1-like	3.65602	#N/A	#N/A	0.00623008	0.0285656	0.0143275	1.59328	1.41323	1.52647	0.0356393
46	Small	216373_at	tapt1	transmembrane anterior posterior transformation 1	3.64159	#N/A	#N/A	0.000540406	0.103319	0.134597	1.55563	1.23072	1.23971	0.00532102
47	Small	236649_at	DTWD1	DTW domain containing 1	3.64015	#N/A	#N/A	0.000765665	0.153929	0.117062	1.72142	1.26716	1.32537	0.00831726
48	Small	213927_at	MAP3K9	mitogen-activated protein kinase kinase kinase 9	3.63643	#N/A	#N/A	0.00145828	0.0311419	0.150413	1.22527	1.13768	1.10857	0.0122701
49	Small	1565566_a_at	STX7	syntaxin 7	3.62964	#N/A	#N/A	0.000660002	0.0174068	0.0196331	1.46297	1.2789	1.3055	0.00633413
50	Small	232090_at	MIR214	microRNA 214; similar to hCG2041313	3.62841	#N/A	#N/A	0.00279605	0.017846	0.0109772	2.25464	1.8288	2.04004	0.0213407
51	Small	1552793_at	C8orf31	chromosome 8 open reading frame 31	3.61006	#N/A	#N/A	0.00572116	0.045409	0.0121238	1.14591	1.09847	1.13516	0.0367286
52	Small	243322_at	Dpysl3	dihydropyrimidinase-like 3	3.60401	#N/A	#N/A	0.0050589	0.0119634	0.363224	1.15813	1.12959	1.06334	0.0349222
53	Small	219511_s_at	SNCAIP	synuclein, alpha interacting protein	3.60253	#N/A	#N/A	0.00683556	0.208845	0.491423	1.87319	1.35896	1.25632	0.0417757
54	Small	210093_s_at	MAGOH	mago-nashi homolog, proliferation-associated (Drosophila)	3.59935	#N/A	#N/A	0.00708391	0.12229	0.983633	1.29056	1.15749	1.02158	0.0414211
55	Small	234047_at	SNRNP70	small nuclear ribonucleoprotein 70kDa (U1)	3.58006	#N/A	#N/A	0.00123147	0.0453559	0.0212808	1.13989	1.0814	1.10259	0.0121694
56	Small	235693_at			3.56523	#N/A	#N/A	0.000554007	0.0389756	0.0475637	1.95748	1.45297	1.49019	0.00459598
57	Small	1556318_s_at	CAND1	cullin-associated and neddylation-dissociated 1	3.56413	#N/A	#N/A	0.000283429	0.0278807	0.0487232	1.69126	1.35294	1.35632	0.00338914
58	Small	216176_at	HCRP1	hepatocellular carcinoma-related HCRP1	3.56313	#N/A	#N/A	0.00191194	0.00893256	0.0752001	1.15621	1.1207	1.0949	0.016851
59	Small	1556743_at			3.54851	#N/A	#N/A	0.00670528	0.0721713	0.0249535	1.41079	1.2479	1.34416	0.0417905
60	Small	235926_at	ANAPC5	anaphase promoting complex subunit 5	3.54263	#N/A	#N/A	0.00744806	0.0899232	0.182793	1.4205	1.24349	1.22162	0.0452556
61	Small	229006_at			3.54099	#N/A	#N/A	0.00594241	0.121523	0.0400883	1.17259	1.09331	1.13226	0.038458
62	Small	210027_s_at	Apex1	APEX nuclease (multifunctional DNA repair enzyme) 1	3.53609	#N/A	#N/A	0.00442531	0.0179164	0.057281	1.45559	1.33848	1.30532	0.0293443
63	Small	206684_s_at	Atf7	activating transcription factor 7	3.53258	#N/A	#N/A	0.00114567	0.0258589	0.196986	1.17259	1.10857	1.07661	0.0113615
64	Small	1554703_at	arhgef10	Rho guanine nucleotide exchange factor (GEF) 10	3.52173	#N/A	#N/A	0.00205687	0.0150113	0.0246441	1.58293	1.40211	1.41794	0.0189026
65	Small	212448_at	Nedd4l	neural precursor cell expressed, developmentally down-regulated 4-like	3.4983	#N/A	#N/A	0.00298663	0.0975633	0.0353899	1.72106	1.35032	1.49806	0.023708
66	Small	233275_at	PAX8	paired box 8	3.48932	#N/A	#N/A	0.00468854	0.1026	0.221933	1.19119	1.10527	1.09308	0.033368
67	Small	217633_at	URB1	URB1 ribosome biogenesis 1 homolog (S. cerevisiae)	3.48614	#N/A	#N/A	0.00123778	0.249684	0.191143	1.13918	1.0519	1.06282	0.0115104
68	Small	1557016_a_at	C1orf177	chromosome 1 open reading frame 177	3.48591	#N/A	#N/A	0.00345641	0.0301063	0.0279115	1.12436	1.0853	1.09627	0.0234427
69	Small	232113_at	LOC399959	hypothetical LOC399959	3.4854	#N/A	#N/A	0.00293554	0.0444165	0.0350596	2.00291	1.57037	1.68098	0.0226739
70	Small	1563573_at	ARHGEF3	Rho guanine nucleotide exchange factor (GEF) 3	3.45381	#N/A	#N/A	0.00102573	0.0149685	0.0707122	1.34174	1.22697	1.19193	0.00983801
71	Small	238897_at	LRRC28	leucine rich repeat containing 28	3.45103	#N/A	#N/A	0.00704588	0.255897	0.239478	1.16918	1.07438	1.08433	0.0424315
72	Small	236133_x_at	ZNF254	zinc finger protein 254	3.443	#N/A	#N/A	0.00661887	0.0468133	0.174506	1.5323	1.34602	1.27483	0.0381944
73	Small	236354_at	ZMYND17	zinc finger, MYND-type containing 17	3.43435	#N/A	#N/A	0.00150606	0.0152127	0.0309696	1.18805	1.13179	1.13124	0.014681
74	Small	1570205_at	LOC387876	hypothetical LOC387876	3.43	#N/A	#N/A	0.00202677	0.0524261	0.0874285	1.30062	1.17056	1.16951	0.0147213
75	Small	230256_at	C1orf104	chromosome 1 open reading frame 104	3.4281	#N/A	#N/A	0.00692612	0.0364822	0.102396	1.19325	1.13832	1.12405	0.0420948
76	Small	217850_at	gnl3	guanine nucleotide binding protein-like 3 (nucleolar)	3.42718	#N/A	#N/A	0.00743947	0.0240578	0.0283718	1.31595	1.24151	1.26304	0.0449935
77	Small	217458_at			3.41524	#N/A	#N/A	0.00215689	0.036562	0.131987	1.13139	1.0838	1.07073	0.0200292
78	Small	242099_at			3.41408	#N/A	#N/A	0.00560057	0.0809532	0.499317	1.12662	1.07624	1.04297	0.0378403
79	Small	214291_at	RpL17	ribosomal protein L17 pseudogene 22; ribosomal protein L17 pseudogene 36; ribosomal protein L17 pseudogene 20; similar to ribosomal protein L17; ribosomal protein L17 pseudogene 33; ribosomal protein L17 pseudogene 34; ribosomal protein L17 pseudogene 9; ribosomal protein L17; ribosomal protein L17 pseudogene 18; ribosomal protein L17 pseudogene 7; ribosomal protein L17 pseudogene 39	3.4049	#N/A	#N/A	0.00788901	0.143694	0.0417812	1.22553	1.11915	1.17666	0.0452321
80	Small	243084_at	CALD1	caldesmon 1	3.39012	#N/A	#N/A	0.00850881	0.0137186	0.234485	1.35285	1.29954	1.17462	0.0499831
81	Small	222728_s_at	TAF1D	TATA box binding protein (TBP)-associated factor, RNA polymerase I, D, 41kDa; small nucleolar RNA, H/ACA box 32; small nucleolar RNA, H/ACA box 25	3.38372	#N/A	#N/A	0.000911665	0.0995795	0.917865	1.5194	1.22987	1.05322	0.0102649
82	Small	242968_at			3.37512	#N/A	#N/A	0.000521091	0.0218292	0.0140941	1.30143	1.17699	1.211	0.00747563
83	Small	239723_at	SLC40A1	solute carrier family 40 (iron-regulated transporter), member 1	3.37287	#N/A	#N/A	0.00217159	0.119447	0.324782	1.49009	1.22637	1.17577	0.0174485
84	Small	217777_s_at	ptplad1	protein tyrosine phosphatase-like A domain containing 1	3.36726	#N/A	#N/A	0.0072086	0.0809794	0.0257851	1.52965	1.30785	1.44093	0.0438634
85	Small	231199_at	naa50	N-acetyltransferase 13 (GCN5-related)	3.36207	#N/A	#N/A	0.00702551	0.205995	0.342958	1.41059	1.18452	1.16595	0.0434007
86	Small	225191_at	Cirbp	cold inducible RNA binding protein	3.35797	#N/A	#N/A	0.0036999	0.0740484	0.0638101	1.59571	1.32519	1.37869	0.0290876
87	Small	1561114_a_at	DEPDC4	DEP domain containing 4	3.34948	#N/A	#N/A	0.00798072	0.688796	0.330384	1.37059	1.08132	1.15501	0.0449491
88	Small	240258_at	eno1	enolase 1, (alpha)	3.34264	#N/A	#N/A	0.00800239	0.0588924	0.101888	1.20832	1.13839	1.13634	0.0478167
89	Small	228510_at	c6orf134	chromosome 6 open reading frame 134	3.34205	#N/A	#N/A	0.00344102	0.0348094	0.0145344	1.22893	1.15061	1.19267	0.0253464
90	Small	242956_at	IDH1	isocitrate dehydrogenase 1 (NADP+), soluble	3.33772	#N/A	#N/A	0.00388632	0.0287086	0.115283	1.20882	1.1452	1.12117	0.0280838
91	Small	216320_x_at	MST1	macrophage stimulating 1 (hepatocyte growth factor-like)	3.31505	#N/A	#N/A	0.00103584	0.0642607	0.0126731	1.19889	1.10397	1.15181	0.0100381
92	Small	233364_s_at	LOC399959	hypothetical LOC399959	3.31343	#N/A	#N/A	0.00489259	0.0776693	0.0696567	1.90462	1.48607	1.56699	0.0339679
93	Small	1556271_at	NARS2	asparaginyl-tRNA synthetase 2, mitochondrial (putative)	3.30314	#N/A	#N/A	0.00215555	0.034229	0.211418	1.30053	1.18764	1.13359	0.0161112
94	Small	200944_s_at	HMGN1	high-mobility group nucleosome binding domain 1	3.29187	#N/A	#N/A	0.00689119	0.0333122	0.256042	1.32436	1.23225	1.15237	0.0428474
95	Small	242618_at	HCG18	HLA complex group 18	3.29136	#N/A	#N/A	0.00240436	0.134092	0.198457	1.52721	1.23448	1.23097	0.0197424
96	Small	232529_at	SP3	Sp3 transcription factor	3.28071	#N/A	#N/A	0.00122802	0.167405	0.30041	1.49952	1.19623	1.17471	0.0119712
97	Small	242473_at	TRAF4	TNF receptor-associated factor 4	3.27945	#N/A	#N/A	0.00497315	0.0236182	0.0145118	1.18682	1.13768	1.16619	0.0334358
98	Small	226974_at	Nedd4l	neural precursor cell expressed, developmentally down-regulated 4-like	3.27877	#N/A	#N/A	0.00399067	0.055362	0.0950198	1.81014	1.4652	1.45831	0.0299873
99	Small	202600_s_at	NRIP1	nuclear receptor interacting protein 1	3.2777	#N/A	#N/A	0.00661998	0.0205736	0.0705095	1.66278	1.49443	1.43396	0.0382349
100	Small	228106_at	DCAF16	chromosome 4 open reading frame 30	3.27468	#N/A	#N/A	0.0023035	0.117972	0.243872	1.4284	1.20197	1.17772	0.0188323
101	Small	228458_at	C6orf226	chromosome 6 open reading frame 226	3.26759	#N/A	#N/A	0.00742639	0.0118152	0.0307817	1.22603	1.19168	1.18493	0.0429116
102	Small	240529_at	C16orf63	chromosome 16 open reading frame 63	3.26742	#N/A	#N/A	0.00314748	0.177585	0.0330013	1.18239	1.082	1.13406	0.0235
103	Small	206098_at	Zbtb6	zinc finger and BTB domain containing 6	3.26317	#N/A	#N/A	0.00761645	0.0314109	0.0647053	1.49775	1.3583	1.34695	0.0463297
104	Small	232135_at	SAP30L	SAP30-like	3.25274	#N/A	#N/A	0.000372765	0.0154794	0.00949509	1.27244	1.16522	1.1969	0.00401737
105	Small	229765_at	ZNF207	zinc finger protein 207	3.24945	#N/A	#N/A	0.00675841	0.0915545	0.197838	1.49838	1.27934	1.24816	0.0416765
106	Small	217256_x_at	RPL36A	ribosomal protein L36a pseudogene 51; ribosomal protein L36a pseudogene 37; ribosomal protein L36a pseudogene 49; heterogeneous nuclear ribonucleoprotein H2 (H'); ribosomal protein L36a	3.24855	#N/A	#N/A	0.00293733	0.0217417	0.0152346	1.24626	1.17251	1.20239	0.0219079
107	Small	211988_at	Smarce1	SWI/SNF related, matrix associated, actin dependent regulator of chromatin, subfamily e, member 1	3.24567	#N/A	#N/A	0.0013134	0.0232994	0.119151	1.32345	1.20355	1.16207	0.012718
108	Small	1555123_at	ST6GAL2	ST6 beta-galactosamide alpha-2,6-sialyltranferase 2	3.23721	#N/A	#N/A	0.00452115	0.0518986	0.0646456	1.62766	1.37535	1.40289	0.0309454
109	Small	211987_at	TOP2B	topoisomerase (DNA) II beta 180kDa	3.23678	#N/A	#N/A	0.00299288	0.00912199	0.0123313	1.26208	1.20983	1.2262	0.023362
110	Small	225194_at	PLRG1	pleiotropic regulator 1 (PRL1 homolog, Arabidopsis)	3.23429	#N/A	#N/A	0.00847169	0.0303503	0.124654	1.16304	1.12342	1.10168	0.0479195
111	Small	200783_s_at	STMN1	stathmin 1	3.22701	#N/A	#N/A	0.00760884	0.0282737	0.0636476	1.57702	1.4203	1.40221	0.0466856
112	Small	206723_s_at	LPAR2	lysophosphatidic acid receptor 2	3.21328	#N/A	#N/A	0.00224258	0.0312934	0.0241158	1.18009	1.11721	1.13579	0.0189092
113	Small	217348_x_at	ARHGEF15	Rho guanine nucleotide exchange factor (GEF) 15	3.20763	#N/A	#N/A	0.00861645	0.0444943	0.247116	1.17454	1.12358	1.08749	0.0474956
114	Small	228250_at	FNIP1	folliculin interacting protein 1	3.20056	#N/A	#N/A	0.00436302	0.046022	0.0569846	1.36964	1.23439	1.25136	0.0300472
115	Small	1557820_at	AFG3L2	AFG3 ATPase family gene 3-like 2 (yeast)	3.20029	#N/A	#N/A	0.00588798	0.017671	0.0258729	1.32015	1.24807	1.26278	0.0383466
116	Small	233314_at	pten	phosphatase and tensin homolog; phosphatase and tensin homolog pseudogene 1	3.19987	#N/A	#N/A	0.0082196	0.0931345	0.189565	1.31713	1.18707	1.17007	0.04874
117	Small	227860_at	CPXM1	carboxypeptidase X (M14 family), member 1	3.1892	#N/A	#N/A	0.00795149	0.0340794	0.273182	2.1974	1.8035	1.4799	0.0452709
118	Small	232798_at	Dnajc5b	DnaJ (Hsp40) homolog, subfamily C, member 5 beta	3.18895	#N/A	#N/A	0.00164397	0.0161469	0.188345	1.13966	1.09855	1.06555	0.0151989
119	Small	225297_at	Haus1	HAUS augmin-like complex, subunit 1	3.17535	#N/A	#N/A	0.00660149	0.0105139	0.0407625	1.39561	1.33413	1.3008	0.0415551
120	Small	225286_at	arsD	arylsulfatase D	3.17317	#N/A	#N/A	0.0029492	0.194125	0.0204019	1.17414	1.07669	1.13855	0.0230603
121	Small	231136_at	MIR30C2	microRNA 30c-2	3.16797	#N/A	#N/A	0.00117938	0.0122795	0.412318	1.17642	1.12459	1.0568	0.0115555
122	Small	224367_at	BEX2	brain expressed X-linked 2	3.16129	#N/A	#N/A	0.00735785	0.17751	0.834421	2.18919	1.50045	1.17162	0.0441272
123	Small	236353_at			3.15363	#N/A	#N/A	0.00752766	0.55548	0.637477	1.13092	1.03778	1.03713	0.0434961
124	Small	218332_at	BEX1	brain expressed, X-linked 1	3.1481	#N/A	#N/A	0.00300024	0.0133603	0.0985599	1.90594	1.6489	1.4836	0.0227681
125	Small	238566_at	ZNF334	zinc finger protein 334	3.14171	#N/A	#N/A	0.00243534	0.0602573	0.0932444	1.24574	1.14076	1.14282	0.0196137
126	Small	225006_x_at	Th1l	TH1-like (Drosophila)	3.13374	#N/A	#N/A	0.00439958	0.255208	0.157469	1.15389	1.06326	1.08282	0.0287147
127	Small	228392_at	ZNF302	zinc finger protein 302	3.13242	#N/A	#N/A	0.00320247	0.0291897	0.202792	1.30731	1.20547	1.14425	0.0233075
128	Small	1553706_at	HTRA4	HtrA serine peptidase 4	3.12312	#N/A	#N/A	0.00198003	0.0100242	0.0235455	1.36519	1.27288	1.26945	0.0182207
129	Small	228865_at	C1orf116	chromosome 1 open reading frame 116	3.1227	#N/A	#N/A	0.00835638	0.0681974	0.0100476	1.15894	1.10405	1.15837	0.0491721
130	Small	1553145_at	FLJ39653	hypothetical FLJ39653	3.12155	#N/A	#N/A	0.00473782	0.0767002	0.165378	1.39194	1.22273	1.20155	0.0302762
131	Small	222451_s_at	Zdhhc9	zinc finger, DHHC-type containing 9	3.10042	#N/A	#N/A	0.00578812	0.0241468	0.0739277	1.26505	1.19516	1.17666	0.0364181
132	Small	1561226_at			3.09198	#N/A	#N/A	0.00258484	0.0185549	0.0471163	1.1704	1.12117	1.11551	0.0201562
133	Small	204234_s_at	ZNF195	zinc finger protein 195	3.09098	#N/A	#N/A	0.00580999	0.129059	0.0620179	1.42791	1.21748	1.29343	0.0375782
134	Small	1565567_at	STX7	syntaxin 7	3.08964	#N/A	#N/A	0.00472523	0.129992	0.572116	1.27138	1.13792	1.07758	0.0312254
135	Small	241226_at	ITFG1	integrin alpha FG-GAP repeat containing 1	3.08161	#N/A	#N/A	0.00316747	0.00933642	0.0470872	1.24574	1.19499	1.16943	0.0247374
136	Small	1557832_at			3.07784	#N/A	#N/A	0.00669375	0.0133895	0.393711	1.16708	1.13753	1.0654	0.0393119
137	Small	243226_at	PIN4	protein (peptidylprolyl cis/trans isomerase) NIMA-interacting, 4 (parvulin)	3.07704	#N/A	#N/A	0.00497945	0.039083	0.0383991	1.17251	1.1162	1.12959	0.0316814
138	Small	229984_at	DTWD1	DTW domain containing 1	3.07337	#N/A	#N/A	0.00479762	0.0220115	0.0119273	1.14314	1.1065	1.12936	0.0334797
139	Small	222040_at	HNRPA1L3	heterogeneous nuclear ribonucleoprotein A1-like 3; similar to heterogeneous nuclear ribonucleoprotein A1; heterogeneous nuclear ribonucleoprotein A1 pseudogene 2; heterogeneous nuclear ribonucleoprotein A1; heterogeneous nuclear ribonucleoprotein A1 pseudogene	3.07244	#N/A	#N/A	0.00565391	0.0759981	0.0410697	1.20589	1.12436	1.15605	0.0378366
140	Small	243736_at	METT5D1	methyltransferase 5 domain containing 1	3.05411	#N/A	#N/A	0.00529537	0.177786	0.36967	1.23208	1.10965	1.09089	0.0363109
141	Small	230304_at			3.05328	#N/A	#N/A	0.00807286	0.0282242	0.0258595	1.31896	1.23748	1.27033	0.0452321
142	Small	1569142_at	TRIM13	tripartite motif-containing 13	3.0417	#N/A	#N/A	0.00284367	0.269943	0.228174	1.46115	1.16481	1.19706	0.0214014
143	Small	226808_at	ZNF862	zinc finger protein 862	3.03677	#N/A	#N/A	0.00150318	0.0519939	0.0807052	1.41196	1.22748	1.23046	0.0144842
144	Small	237951_at	ZFP2	zinc finger protein 2 homolog (mouse)	3.0297	#N/A	#N/A	0.00737769	0.0261136	0.0779578	1.20664	1.15749	1.14258	0.0452013
145	Small	227508_at			3.0171	#N/A	#N/A	0.00612811	0.0265614	0.0627154	1.17919	1.13351	1.1267	0.0375802
146	Small	212884_x_at	APOE	hypothetical LOC100129500; apolipoprotein E	3.01587	#N/A	#N/A	0.00460871	0.0116205	0.317649	1.90528	1.70527	1.32795	0.0308518
147	Small	235505_s_at			3.01084	#N/A	#N/A	0.0029714	0.0204611	0.113149	1.45963	1.32097	1.25093	0.0229502
148	Small	228149_at	C7orf60	chromosome 7 open reading frame 60	3.00924	#N/A	#N/A	0.00381042	0.0120187	0.0197723	1.5357	1.41216	1.42969	0.0271296
149	Small	231470_at	LOC400680	hypothetical gene supported by AK097381; BC040866	3.00407	#N/A	#N/A	0.00334523	0.0109294	0.0120129	1.61563	1.47539	1.52975	0.0256
150	Small	1564709_at	LOC286238	hypothetical protein LOC286238	3.00055	#N/A	#N/A	0.00161988	0.086551	0.288681	1.19053	1.09779	1.07475	0.0155276
151	Small	222034_at	GNB2L1	guanine nucleotide binding protein (G protein), beta polypeptide 2-like 1	2.98488	#N/A	#N/A	0.00719614	0.0388689	0.117093	1.49734	1.34016	1.29522	0.0440726
152	Small	230077_at	LOC220729	succinate dehydrogenase complex, subunit A, flavoprotein pseudogene	2.9721	#N/A	#N/A	0.0027478	0.346734	0.0489387	1.34574	1.1145	1.23174	0.0222712
153	Small	236794_at	CTBP2	C-terminal binding protein 2	2.95869	#N/A	#N/A	0.00387958	0.00922407	0.116358	1.30649	1.2498	1.17462	0.029545
154	Small	238884_at	CTNND1	catenin (cadherin-associated protein), delta 1	2.94838	#N/A	#N/A	0.00793973	0.0165658	0.563066	1.17056	1.13934	1.05365	0.0446777
155	Small	212360_at	ampd2	adenosine monophosphate deaminase 2 (isoform L)	2.94383	#N/A	#N/A	0.00583613	0.305205	0.18946	1.49185	1.18026	1.2441	0.0360523
156	Small	203228_at	PAFAH1B3	platelet-activating factor acetylhydrolase, isoform Ib, subunit 3 (29kDa)	2.94251	#N/A	#N/A	0.00554873	0.0172783	0.0748015	1.49112	1.37592	1.31786	0.0369371
157	Small	228911_at	Adamts7	similar to hCG1991431; similar to COMPase; ADAM metallopeptidase with thrombospondin type 1 motif, 7	2.93797	#N/A	#N/A	0.00786084	0.0506898	0.141749	1.57505	1.37307	1.32161	0.0434007
158	Small	240065_at	FAM81B	family with sequence similarity 81, member B	2.93742	#N/A	#N/A	0.00647464	0.0182937	0.0119936	1.19798	1.15717	1.18517	0.0402126
159	Small	206821_x_at	AGFG2	ArfGAP with FG repeats 2	2.9318	#N/A	#N/A	0.00876292	0.0301618	0.0107746	1.12943	1.09855	1.12724	0.0492211
160	Small	239539_at	NEK3	NIMA (never in mitosis gene a)-related kinase 3	2.93115	#N/A	#N/A	0.0055378	0.0683632	0.018584	1.25876	1.15829	1.22417	0.0370962
161	Small	203382_s_at	APOE	hypothetical LOC100129500; apolipoprotein E	2.93067	#N/A	#N/A	0.00620762	0.021677	0.380105	2.56259	2.07426	1.47642	0.0367626
162	Small	235138_at	PUM2	pumilio homolog 2 (Drosophila)	2.9306	#N/A	#N/A	0.00492345	0.0525785	0.0971144	1.43127	1.26953	1.26164	0.0339539
163	Small	214023_x_at	tubb2b	tubulin, beta 2B	2.92963	#N/A	#N/A	0.00410991	0.0254256	0.0379045	1.84152	1.56038	1.58557	0.0279574
164	Small	1564039_at	ZSCAN23	zinc finger and SCAN domain containing 23	2.91385	#N/A	#N/A	0.00744553	0.0680604	0.133987	1.13485	1.08636	1.08192	0.0441591
165	Small	228999_at	CHD2	chromodomain helicase DNA binding protein 2	2.91286	#N/A	#N/A	0.00526203	0.0406374	0.00901173	1.64593	1.4151	1.61004	0.0349536
166	Small	235008_at	ANKRD10	ankyrin repeat domain 10	2.91023	#N/A	#N/A	0.0020374	0.0180809	0.0574721	1.48865	1.3333	1.30062	0.0176389
167	Small	233225_at	AGAP1	ArfGAP with GTPase domain, ankyrin repeat and PH domain 1	2.90594	#N/A	#N/A	0.0033767	0.194122	0.0247871	1.20105	1.08847	1.15653	0.024284
168	Small	238666_at	FDFT1	farnesyl-diphosphate farnesyltransferase 1	2.9046	#N/A	#N/A	0.00755596	0.0163476	0.230148	1.2379	1.19491	1.11938	0.044854
169	Small	225993_at	Ears2	glutamyl-tRNA synthetase 2, mitochondrial (putative)	2.90275	#N/A	#N/A	0.00260249	0.0325545	0.00969045	1.16845	1.11003	1.14599	0.0205585
170	Small	242550_at	EIF3B	eukaryotic translation initiation factor 3, subunit B	2.89882	#N/A	#N/A	0.0075225	0.0205243	0.013321	1.72321	1.55089	1.67377	0.0450725
171	Small	1561195_at	GPR137B	G protein-coupled receptor 137B	2.8918	#N/A	#N/A	0.00461902	0.112336	0.0336668	1.60214	1.30315	1.45065	0.0319003
172	Small	243764_at	VSIG1	V-set and immunoglobulin domain containing 1	2.88352	#N/A	#N/A	0.00413761	0.0723238	0.498441	1.28032	1.16272	1.08824	0.0294036
173	Small	235877_at			2.87753	#N/A	#N/A	0.00535579	0.0229366	0.0615601	1.20364	1.15221	1.14227	0.0368732
174	Small	239658_at	lipC	lipase, hepatic	2.87581	#N/A	#N/A	0.00869053	0.0248975	0.239884	1.11034	1.08673	1.05687	0.0497766
175	Small	242356_at	vti1a	vesicle transport through interaction with t-SNAREs homolog 1A (yeast)	2.87479	#N/A	#N/A	0.0030243	0.0292735	0.67213	1.3931	1.25815	1.08862	0.0233664
176	Small	228612_at			2.87469	#N/A	#N/A	0.00290128	0.233962	0.536546	1.19003	1.07699	1.05563	0.0213539
177	Small	232785_at	RGAG1	retrotransposon gag domain containing 1	2.87348	#N/A	#N/A	0.00458334	0.0355933	0.0327704	1.13666	1.09338	1.10527	0.0298799
178	Small	233536_at	ASXL3	additional sex combs like 3 (Drosophila)	2.87153	#N/A	#N/A	0.00312781	0.0281349	0.0829729	1.24954	1.16829	1.15165	0.0245769
179	Small	227517_s_at	GAS5	growth arrest-specific 5 (non-protein coding)	2.86565	#N/A	#N/A	0.00409461	0.0481587	0.0130202	1.66094	1.39765	1.57015	0.0305837
180	Small	228155_at	C10orf58	chromosome 10 open reading frame 58; chromosome 10 open reading frame 57	2.86372	#N/A	#N/A	0.00251649	0.00935171	0.0583591	2.37759	2.00486	1.79129	0.0193839
181	Small	218794_s_at	Txnl4b	thioredoxin-like 4B	2.85115	#N/A	#N/A	0.00508399	0.0407866	0.0822849	1.1814	1.12311	1.11853	0.0349771
182	Small	218732_at	ptrh2	peptidyl-tRNA hydrolase 2	2.84712	#N/A	#N/A	0.00404999	0.0213507	0.151885	1.19673	1.14401	1.10619	0.0273682
183	Small	201406_at	RPL36A	ribosomal protein L36a pseudogene 51; ribosomal protein L36a pseudogene 37; ribosomal protein L36a pseudogene 49; heterogeneous nuclear ribonucleoprotein H2 (H'); ribosomal protein L36a	2.8406	#N/A	#N/A	0.00213052	0.0138926	0.0106975	1.25876	1.19003	1.21883	0.0197002
184	Small	212429_s_at	GTF3C2	general transcription factor IIIC, polypeptide 2, beta 110kDa	2.82932	#N/A	#N/A	0.00546965	0.0282341	0.287221	1.13131	1.09505	1.05892	0.032583
185	Small	219107_at	BCAN	brevican	2.82593	#N/A	#N/A	0.00520876	0.0122623	0.0323498	1.50922	1.40425	1.38799	0.0322621
186	Small	204366_s_at	GTF3C2	general transcription factor IIIC, polypeptide 2, beta 110kDa	2.82474	#N/A	#N/A	0.00751017	0.190324	0.583734	1.12303	1.06098	1.03814	0.0448143
187	Small	214245_at	rps14	ribosomal protein S14	2.81352	#N/A	#N/A	0.00745751	0.0549137	0.0392976	1.14671	1.09847	1.11644	0.0446588
188	Small	213588_x_at	rpl14	ribosomal protein L14	2.8117	#N/A	#N/A	0.00862784	0.0111848	0.0100277	1.16627	1.14703	1.16449	0.0492018
189	Small	233475_at		ENSG00000197462	2.7991	#N/A	#N/A	0.00441292	0.0920061	0.272597	1.17032	1.0965	1.07654	0.031113
190	Small	243150_at			2.79708	#N/A	#N/A	0.00298356	0.107713	0.0548937	1.2084	1.10657	1.138	0.0207983
191	Small	240091_at	PSMA8	proteasome (prosome, macropain) subunit, alpha type, 8	2.79496	#N/A	#N/A	0.00713458	0.0155022	0.0258965	1.224	1.18148	1.18855	0.0414437
192	Small	226325_at	adssl1	adenylosuccinate synthase like 1	2.77855	#N/A	#N/A	0.00792867	0.035447	0.00976414	1.32905	1.23662	1.32648	0.0476369
193	Small	235526_at	Sox6	SRY (sex determining region Y)-box 6	2.77025	#N/A	#N/A	0.00275091	0.0201189	0.0679905	1.1974	1.13989	1.12537	0.0219602
194	Small	241568_at			2.76611	#N/A	#N/A	0.00209141	0.0258179	0.0125053	1.25928	1.17089	1.2131	0.0171618
195	Small	232838_at	ASXL3	additional sex combs like 3 (Drosophila)	2.76359	#N/A	#N/A	0.00844743	0.21538	0.026568	1.14623	1.06947	1.12592	0.0480319
196	Small	227654_at	fam65c	family with sequence similarity 65, member C	2.76317	#N/A	#N/A	0.00373428	0.0346989	0.0113579	2.70701	1.98853	2.44443	0.0269661
197	Small	229103_at	WNT3	wingless-type MMTV integration site family, member 3	2.76197	#N/A	#N/A	0.00564624	0.0906466	0.0585962	1.27103	1.15429	1.18995	0.034978
198	Small	215275_at		ENSG00000215821	2.76121	#N/A	#N/A	0.00754753	0.0472351	0.0489747	1.16514	1.11458	1.12638	0.0453674
199	Small	222116_s_at	TBC1D16	TBC1 domain family, member 16	2.7586	#N/A	#N/A	0.00472459	0.0405847	0.250901	1.45973	1.29927	1.20264	0.0322767
200	Small	220459_at	MCM3APAS	MCM3AP antisense RNA (non-protein coding)	2.75742	#N/A	#N/A	0.00574802	0.0392936	0.0290638	1.26103	1.17903	1.21117	0.0402009
201	Small	218314_s_at	c11orf57	chromosome 11 open reading frame 57	2.74758	#N/A	#N/A	0.00600838	0.0427359	0.024052	1.25562	1.17235	1.21285	0.0373134
202	Small	205448_s_at	MAP3K12	mitogen-activated protein kinase kinase kinase 12	2.74692	#N/A	#N/A	0.0079541	0.109373	0.40297	1.17903	1.10313	1.07103	0.0458705
203	Small	240018_at	ZDHHC1	zinc finger, DHHC-type containing 1	2.73753	#N/A	#N/A	0.00435397	0.262048	0.117864	1.16813	1.06895	1.09863	0.0310942
204	Small	240594_at	CDYL	chromodomain protein, Y-like	2.73386	#N/A	#N/A	0.00628769	0.0940056	0.0277715	1.26822	1.15413	1.21968	0.0381345
205	Small	232535_at			2.72685	#N/A	#N/A	0.00507034	0.0456594	0.449154	1.21537	1.14108	1.07475	0.0316165
206	Small	237452_at	Col27a1	collagen, type XXVII, alpha 1	2.72527	#N/A	#N/A	0.0077097	0.0132635	0.125136	1.26146	1.22019	1.15861	0.043736
207	Small	1563130_a_at	IREB2	iron-responsive element binding protein 2	2.72418	#N/A	#N/A	0.00841456	0.0124842	0.122247	1.2373	1.20514	1.14743	0.0478576
208	Small	213196_at	ZNF629	zinc finger protein 629	2.71373	#N/A	#N/A	0.00710358	0.0180666	0.0614179	1.2043	1.1649	1.14838	0.0441262
209	Small	212611_at	Dtx4	deltex homolog 4 (Drosophila)	2.70983	#N/A	#N/A	0.00325441	0.0127072	0.0173411	1.2928	1.22476	1.24031	0.0258718
210	Small	228030_at	RBM6	RNA binding motif protein 6	2.70514	#N/A	#N/A	0.00432084	0.0264127	0.0204225	1.84178	1.55952	1.66659	0.0296609
211	Small	1566901_at	Tgif1	TGFB-induced factor homeobox 1	2.70347	#N/A	#N/A	0.00689174	0.0904575	0.832207	1.56385	1.31595	1.0946	0.0421892
212	Small	227041_at	Sestd1	SEC14 and spectrin domains 1	2.68872	#N/A	#N/A	0.00593443	0.0732247	0.0107854	1.44623	1.26251	1.41775	0.0393689
213	Small	1562230_at			2.68314	#N/A	#N/A	0.0026936	0.0101448	0.0143444	1.24048	1.18583	1.19889	0.0208342
214	Small	232239_at	LOC643529	hCG2024094	2.67725	#N/A	#N/A	0.00728605	0.0264912	0.0362637	1.31585	1.23628	1.25024	0.0425453
215	Small	238099_at	HSPA4	heat shock 70kDa protein 4	2.67385	#N/A	#N/A	0.00796556	0.0214081	0.0271671	1.13453	1.10734	1.11481	0.0475958
216	Small	1556476_at	LOC283485	hypothetical protein LOC283485	2.66881	#N/A	#N/A	0.00270497	0.0116192	0.0184683	1.16119	1.12397	1.1292	0.0218514
217	Small	243649_at	Fbxo7	F-box protein 7	2.66829	#N/A	#N/A	0.00688342	0.226118	0.122651	1.299	1.13241	1.1796	0.0431002
218	Small	227657_at	Rnf150	ring finger protein 150	2.66813	#N/A	#N/A	0.0036128	0.147387	0.0505424	1.7898	1.34239	1.51152	0.0244483
219	Small	244234_at	Esyt1	family with sequence similarity 62 (C2 domain containing), member A	2.6659	#N/A	#N/A	0.00672744	0.0258085	0.013003	1.13634	1.10297	1.12732	0.0416956
220	Small	205614_x_at	MST1	macrophage stimulating 1 (hepatocyte growth factor-like)	2.66041	#N/A	#N/A	0.00400513	0.0603631	0.0147327	1.15517	1.09513	1.13391	0.0264802
221	Small	213085_s_at	WWC1	WW and C2 domain containing 1	2.65626	#N/A	#N/A	0.00109704	0.0300103	0.119904	1.24496	1.14878	1.12373	0.0102427
222	Small	232007_at	AGPAT5	1-acylglycerol-3-phosphate O-acyltransferase 5 (lysophosphatidic acid acyltransferase, epsilon)	2.64721	#N/A	#N/A	0.00425602	0.0590875	0.0585353	1.70409	1.40542	1.45821	0.0314555
223	Small	221577_x_at	Gdf15	growth differentiation factor 15	2.63846	#N/A	#N/A	0.00481832	0.166822	0.130958	2.02665	1.42612	1.52267	0.0312256
224	Small	1566231_at			2.63744	#N/A	#N/A	0.00699808	0.0497429	0.573381	1.50202	1.32492	1.14092	0.0413879
225	Small	1568822_at	GTPBP5	GTP binding protein 5 (putative)	2.63553	#N/A	#N/A	0.0060228	0.222908	0.097925	1.14814	1.06755	1.09558	0.0396032
226	Small	222246_at	STXBP3	syntaxin binding protein 3	2.62755	#N/A	#N/A	0.00775042	0.159145	0.661033	1.32225	1.16151	1.08343	0.046331
227	Small	227690_at	GABRB3	gamma-aminobutyric acid (GABA) A receptor, beta 3	2.61662	#N/A	#N/A	0.00609142	0.0897002	0.0419173	1.39185	1.22264	1.29406	0.0391507
228	Small	217868_s_at	METTL9	methyltransferase like 9	2.60084	#N/A	#N/A	0.00834312	0.0192195	0.110679	1.24315	1.19665	1.15533	0.0491138
229	Small	217998_at	phlda1	pleckstrin homology-like domain, family A, member 1	2.59712	#N/A	#N/A	0.00799481	0.0206534	0.0609549	1.28423	1.22425	1.20631	0.0464118
230	Small	238123_at	GABRQ	gamma-aminobutyric acid (GABA) receptor, theta	2.5863	#N/A	#N/A	0.00541023	0.0459846	0.125509	1.38626	1.2485	1.21951	0.0355268
231	Small	243462_s_at	Btbd3	BTB (POZ) domain containing 3	2.55424	#N/A	#N/A	0.00269211	0.0604597	0.0215532	1.41853	1.23576	1.31942	0.020408
232	Small	1555145_at	C1orf96	chromosome 1 open reading frame 96	2.54788	#N/A	#N/A	0.00752655	0.00984481	0.0212992	1.14393	1.12662	1.12678	0.0459439
233	Small	204811_s_at	CACNA2D2	calcium channel, voltage-dependent, alpha 2/delta subunit 2	2.54331	#N/A	#N/A	0.00327769	0.0194789	0.0461377	1.57407	1.3991	1.38348	0.0235076
234	Small	212790_x_at	Rpl13a	ribosomal protein L13a pseudogene 7; ribosomal protein L13a pseudogene 5; ribosomal protein L13a pseudogene 16; ribosomal protein L13a; ribosomal protein L13a pseudogene 18	2.52622	#N/A	#N/A	0.00447037	0.0113145	0.0480213	1.16667	1.13634	1.12008	0.0306926
235	Small	210405_x_at	tnfrsf10b	tumor necrosis factor receptor superfamily, member 10b	2.52002	#N/A	#N/A	0.0057028	0.0405653	0.0163725	1.20782	1.14266	1.18476	0.0366073
236	Small	238706_at	papd4	PAP associated domain containing 4	2.51937	#N/A	#N/A	0.00759537	0.200967	0.23585	1.46003	1.20748	1.21833	0.0443548
237	Small	209975_at	CYP2E1	cytochrome P450, family 2, subfamily E, polypeptide 1	2.50758	#N/A	#N/A	0.00771097	0.0607378	0.101529	1.1636	1.10773	1.1068	0.0464118
238	Small	1561146_at	Vps35	hypothetical protein LOC100133770; vacuolar protein sorting 35 homolog (S. cerevisiae)	2.50742	#N/A	#N/A	0.00870516	0.0732404	0.0225185	1.19665	1.12506	1.17332	0.0489249
239	Small	1564521_x_at	prmt5	protein arginine methyltransferase 5	2.43318	#N/A	#N/A	0.00564945	0.0155898	0.0381456	1.15029	1.12117	1.11705	0.0389546
240	Small	1554692_at	SLC23A2	solute carrier family 23 (nucleobase transporters), member 2	2.42604	#N/A	#N/A	0.007485	0.0301588	0.0646695	1.2079	1.15469	1.14926	0.0445712
241	Small	218590_at	c10orf2	chromosome 10 open reading frame 2	2.42112	#N/A	#N/A	0.00739645	0.0264921	0.0255107	1.23585	1.17813	1.20005	0.0447445
242	Small	1570136_at	NOVA1	neuro-oncological ventral antigen 1	2.41687	#N/A	#N/A	0.00662115	0.127826	0.27348	1.24747	1.1321	1.11358	0.0408204
243	Small	1554493_s_at	Thada	thyroid adenoma associated	2.31364	#N/A	#N/A	0.00493863	0.0201277	0.0334175	1.31513	1.23473	1.24177	0.0320481
244	Small	225630_at	EEPD1	endonuclease/exonuclease/phosphatase family domain containing 1	2.22284	#N/A	#N/A	0.00481517	0.0876389	0.0761693	1.36585	1.20314	1.23456	0.0313099
245	Small	228798_x_at	MAZ	MYC-associated zinc finger protein (purine-binding transcription factor)	-1.97189	#N/A	#N/A	0.00846428	0.0114689	0.0170379	-1.53805	-1.46013	-1.48854	0.0486513
246	Small	1561336_at	DNASE1L3	deoxyribonuclease I-like 3	-2.03926	#N/A	#N/A	0.00866856	0.0237574	0.0650487	-1.29244	-1.22952	-1.21159	0.0498936
247	Small	1569494_at	MIPOL1	mirror-image polydactyly 1	-2.06052	#N/A	#N/A	0.00724785	0.0225944	0.0213541	-1.8551	-1.62845	-1.72429	0.0428724
248	Small	1568871_at			-2.14555	#N/A	#N/A	0.00755787	0.0183833	0.0149942	-1.49226	-1.38847	-1.45367	0.0471998
249	Small	230410_at	NRP2	neuropilin 2	-2.18419	#N/A	#N/A	0.00840631	0.0254315	0.0608448	-1.36604	-1.27987	-1.26523	0.0464215
250	Small	1564813_at			-2.18979	#N/A	#N/A	0.00757815	0.0839144	0.0438528	-1.21218	-1.12865	-1.16401	0.0460725
251	Small	1552391_at	C1orf65	chromosome 1 open reading frame 65	-2.19868	#N/A	#N/A	0.00605779	0.0117569	0.0188474	-1.40844	-1.33524	-1.35172	0.0379088
252	Small	244223_at	PAX5	paired box 5	-2.26587	#N/A	#N/A	0.0047173	0.0227659	0.0379036	-1.45902	-1.32869	-1.33682	0.0303381
253	Small	238586_at			-2.3364	#N/A	#N/A	0.00409127	0.00904056	0.0157289	-1.32629	-1.26786	-1.27713	0.0272239
254	Small	244712_at	mex3d	mex-3 homolog D (C. elegans)	-2.34253	#N/A	#N/A	0.00711799	0.0371859	0.0345247	-1.34966	-1.24626	-1.28049	0.0472764
255	Small	230420_at	CASZ1	castor zinc finger 1	-2.34425	#N/A	#N/A	0.00855283	0.0128133	0.0807264	-1.28218	-1.24281	-1.19416	0.0495914
256	Small	240753_at			-2.35416	#N/A	#N/A	0.00758808	0.0225501	0.0452309	-1.2314	-1.18042	-1.17854	0.0462268
257	Small	207615_s_at	C16orf3	chromosome 16 open reading frame 3	-2.35515	#N/A	#N/A	0.00711716	0.0286125	0.269317	-1.20656	-1.15341	-1.09718	0.0423854
258	Small	1553232_at	fam82a1	family with sequence similarity 82, member A1	-2.36235	#N/A	#N/A	0.00799403	0.0264392	0.160133	-1.16119	-1.12397	-1.09338	0.0461845
259	Small	243411_at	POLDIP3	polymerase (DNA-directed), delta interacting protein 3	-2.3631	#N/A	#N/A	0.00428847	0.0201689	0.0236364	-1.22417	-1.16619	-1.18083	0.0311003
260	Small	243202_at	Fam102b	family with sequence similarity 102, member B	-2.38615	#N/A	#N/A	0.00871364	0.0454229	0.241191	-1.30206	-1.20899	-1.1487	0.048038
261	Small	231520_at	SLC35F3	solute carrier family 35, member F3	-2.42781	#N/A	#N/A	0.00790184	0.065614	0.0423691	-1.43525	-1.2713	-1.33441	0.0458189
262	Small	1557762_at			-2.4567	#N/A	#N/A	0.00262914	0.015555	0.0248814	-1.49412	-1.35407	-1.36775	0.0213727
263	Small	208703_s_at	aplp2	amyloid beta (A4) precursor-like protein 2	-2.47851	#N/A	#N/A	0.00623938	0.0443382	0.055676	-1.39668	-1.26313	-1.28103	0.0395186
264	Small	213662_at			-2.49331	#N/A	#N/A	0.00835358	0.0438078	0.0606716	-1.27156	-1.1897	-1.19872	0.0499035
265	Small	207586_at	shh	sonic hedgehog homolog (Drosophila)	-2.51139	#N/A	#N/A	0.00166678	0.0128666	0.017032	-1.4575	-1.32088	-1.34555	0.0155371
266	Small	234607_at	Arrdc1	arrestin domain containing 1	-2.51546	#N/A	#N/A	0.00722849	0.0559659	0.0333628	-1.19989	-1.13359	-1.16401	0.0467276
267	Small	220667_at	usp49	ubiquitin specific peptidase 49	-2.53079	#N/A	#N/A	0.00608102	0.109027	0.00920825	-1.28263	-1.15437	-1.27068	0.0366178
268	Small	240571_at	rab31	RAB31, member RAS oncogene family	-2.53096	#N/A	#N/A	0.00405812	0.0300813	0.0580809	-1.37554	-1.25527	-1.25067	0.0287906
269	Small	215733_x_at	Ctag2	cancer/testis antigen 2	-2.53847	#N/A	#N/A	0.005974	0.0982456	0.640628	-1.12709	-1.07371	-1.03534	0.0401287
270	Small	229492_at	VANGL1	vang-like 1 (van gogh, Drosophila)	-2.58076	#N/A	#N/A	0.00866222	0.0105335	0.239006	-1.20589	-1.18271	-1.10405	0.0499831
271	Small	241564_at	GLOD5	glyoxalase domain containing 5	-2.58409	#N/A	#N/A	0.00608424	0.0130007	0.0778582	-1.30423	-1.24937	-1.20147	0.0386534
272	Small	229727_x_at	C2CD4B	family with sequence similarity 148, member B	-2.58843	#N/A	#N/A	0.00765353	0.0128095	0.0374491	-1.28174	-1.23722	-1.2234	0.0432402
273	Small	231655_x_at	serpinb6	serpin peptidase inhibitor, clade B (ovalbumin), member 6	-2.58928	#N/A	#N/A	0.00190831	0.0224368	0.0170801	-1.86581	-1.54842	-1.6505	0.01859
274	Small	209775_x_at	Slc19a1	solute carrier family 19 (folate transporter), member 1	-2.60899	#N/A	#N/A	0.00475229	0.0281134	0.1975	-1.21428	-1.15197	-1.10773	0.0308196
275	Small	1552379_at	RDH10	retinol dehydrogenase 10 (all-trans)	-2.61082	#N/A	#N/A	0.00719522	0.0411984	0.0675553	-1.43048	-1.2937	-1.29657	0.0441566
276	Small	1568689_at	LOC728853	similar to RIKEN cDNA 4930432E11	-2.62297	#N/A	#N/A	0.00380271	0.0436402	0.0157616	-1.37278	-1.23636	-1.31567	0.02769
277	Small	1558893_a_at	CCDC67	coiled-coil domain containing 67	-2.63568	#N/A	#N/A	0.00692516	0.0523538	0.0545851	-1.58381	-1.37021	-1.41196	0.0414234
278	Small	240749_at			-2.65621	#N/A	#N/A	0.00770361	0.0320924	0.0253034	-1.27068	-1.19798	-1.2308	0.0470542
279	Small	216813_at			-2.68834	#N/A	#N/A	0.00423718	0.0102196	0.0116279	-1.40883	-1.32823	-1.36349	0.0297557
280	Small	209094_at	DDAH1	dimethylarginine dimethylaminohydrolase 1	-2.70254	#N/A	#N/A	0.0069281	0.0402669	0.473116	-1.44483	-1.30215	-1.14687	0.0414234
281	Small	221935_s_at	c3orf64	chromosome 3 open reading frame 64	-2.70674	#N/A	#N/A	0.00718406	0.0554256	0.0394748	-1.83147	-1.51152	-1.62665	0.0450591
282	Small	230517_at			-2.71086	#N/A	#N/A	0.00179422	0.00920781	0.00946244	-1.26655	-1.20072	-1.22493	0.0184554
283	Small	1553546_at	PRO2012	hypothetical protein PRO2012	-2.74437	#N/A	#N/A	0.00758278	0.480037	0.270644	-1.44113	-1.13069	-1.19914	0.0454952
284	Small	216055_at	Pdgfb	platelet-derived growth factor beta polypeptide (simian sarcoma viral (v-sis) oncogene homolog)	-2.79155	#N/A	#N/A	0.00779746	0.131254	0.259991	-1.13776	-1.07639	-1.06784	0.047342
285	Small	219989_s_at	ANKS1B	ankyrin repeat and sterile alpha motif domain containing 1B	-2.81108	#N/A	#N/A	0.0032456	0.028122	0.0118637	-1.19549	-1.13336	-1.16934	0.0241756
286	Small	229517_at	PTPDC1	protein tyrosine phosphatase domain containing 1	-2.8695	#N/A	#N/A	0.00473396	0.0296013	0.164516	-1.23396	-1.16417	-1.12412	0.030484
287	Small	217795_s_at	Tmem43	transmembrane protein 43	-2.87979	#N/A	#N/A	0.00300262	0.0207457	0.0347421	-1.33496	-1.23354	-1.23971	0.0207305
288	Small	212045_at	GLG1	golgi apparatus protein 1	-2.89272	#N/A	#N/A	0.00771593	0.0458868	0.46539	-1.16643	-1.11582	-1.06032	0.0446588
289	Small	227135_at	NAAA	N-acylethanolamine acid amidase	-2.899	#N/A	#N/A	0.00572764	0.0119082	0.0570892	-1.36197	-1.29747	-1.25484	0.0386984
290	Small	1552388_at	FLJ30901	hypothetical protein FLJ30901	-2.89943	#N/A	#N/A	0.00546322	0.0335441	0.0658814	-1.16708	-1.11798	-1.11558	0.035343
291	Small	219936_s_at	Gpr87	G protein-coupled receptor 87	-2.90061	#N/A	#N/A	0.000930286	0.0100815	0.0595364	-1.30731	-1.21218	-1.17568	0.00966448
292	Small	228140_s_at	PPP2R2C	protein phosphatase 2 (formerly 2A), regulatory subunit B, gamma isoform	-2.90785	#N/A	#N/A	0.00584179	0.399049	0.178141	-1.12436	-1.04326	-1.06733	0.0349306
293	Small	1565768_at	ZNF268	zinc finger protein 268	-2.90817	#N/A	#N/A	0.00136039	0.0134355	0.0104313	-1.31832	-1.22239	-1.25736	0.0143152
294	Small	1558947_at	Oip5	Opa interacting protein 5	-2.93592	#N/A	#N/A	0.00372073	0.0120772	0.0093081	-1.25754	-1.20047	-1.23362	0.0257376
295	Small	238286_at	SPG7	spastic paraplegia 7 (pure and complicated autosomal recessive)	-2.95168	#N/A	#N/A	0.00207984	0.0186149	0.0385915	-1.2804	-1.19218	-1.18945	0.015792
296	Small	211534_x_at	Ptprn2	protein tyrosine phosphatase, receptor type, N polypeptide 2	-2.96412	#N/A	#N/A	0.00267735	0.0114319	0.0789571	-1.22188	-1.17048	-1.13587	0.0202881
297	Small	213066_at	RUSC2	RUN and SH3 domain containing 2	-2.96719	#N/A	#N/A	0.0067614	0.0260733	0.247174	-1.15189	-1.11497	-1.07415	0.0408001
298	Small	226745_at	CYP4V2	cytochrome P450, family 4, subfamily V, polypeptide 2	-2.97977	#N/A	#N/A	0.00782151	0.00965688	0.281579	-1.56547	-1.49236	-1.24556	0.0453797
299	Small	237595_at	LMX1A	LIM homeobox transcription factor 1, alpha	-2.98028	#N/A	#N/A	0.00867261	0.0418404	0.0903995	-1.15661	-1.11257	-1.10665	0.0492541
300	Small	205480_s_at	UGP2	UDP-glucose pyrophosphorylase 2	-3.00638	#N/A	#N/A	0.0063377	0.0211638	0.0204854	-1.48319	-1.36386	-1.41216	0.0396195
301	Small	224360_s_at	Pacsin1	protein kinase C and casein kinase substrate in neurons 1	-3.01501	#N/A	#N/A	0.00437519	0.0624971	0.113364	-1.22171	-1.13516	-1.13069	0.0303636
302	Small	224628_at	ERLEC1	chromosome 2 open reading frame 30	-3.0184	#N/A	#N/A	0.00616087	0.0175355	0.14116	-1.20916	-1.16554	-1.12101	0.0395162
303	Small	232340_at	LOC388889	hypothetical LOC388889	-3.04656	#N/A	#N/A	0.00300973	0.0757655	0.0263928	-1.19367	-1.10911	-1.14822	0.0228085
304	Small	200721_s_at	ACTR1A	ARP1 actin-related protein 1 homolog A, centractin alpha (yeast)	-3.05153	#N/A	#N/A	0.00803238	0.0244015	0.319275	-1.15797	-1.12319	-1.07088	0.0472796
305	Small	208248_x_at	aplp2	amyloid beta (A4) precursor-like protein 2	-3.06241	#N/A	#N/A	0.00421502	0.0302071	0.0140991	-1.32391	-1.21993	-1.27757	0.0279311
306	Small	221853_s_at	nomo3	NODAL modulator 3; NODAL modulator 1; NODAL modulator 2	-3.06498	#N/A	#N/A	0.00190636	0.0245168	0.233578	-1.27633	-1.17936	-1.11644	0.0141864
307	Small	232739_at	Spib	Spi-B transcription factor (Spi-1/PU.1 related)	-3.07237	#N/A	#N/A	0.00316579	0.0368264	0.0515535	-1.24946	-1.16095	-1.16845	0.0243211
308	Small	241648_at	Itsn2	intersectin 2	-3.0827	#N/A	#N/A	0.00682482	0.271005	0.0615925	-1.13658	-1.059	-1.09901	0.0425266
309	Small	208582_s_at	DUX5	double homeobox, 5	-3.08731	#N/A	#N/A	0.00472692	0.0620693	0.073665	-1.31058	-1.18772	-1.20214	0.0314439
310	Small	1568375_at	DEFB124	defensin, beta 124	-3.09057	#N/A	#N/A	0.00356454	0.0387946	0.339089	-1.20139	-1.13265	-1.07983	0.0279966
311	Small	228042_at	ADPRH	ADP-ribosylarginine hydrolase	-3.10273	#N/A	#N/A	0.00486185	0.0265275	0.0118671	-1.37145	-1.26199	-1.33376	0.0314439
312	Small	224170_s_at	TULP4	tubby like protein 4	-3.1095	#N/A	#N/A	0.00861588	0.368691	0.0245286	-1.14433	-1.05519	-1.12599	0.0474366
313	Small	201432_at	cat	catalase	-3.12284	#N/A	#N/A	0.00673699	0.0159897	0.124637	-1.39813	-1.31814	-1.23345	0.0404765
314	Small	203658_at	SLC25A20	solute carrier family 25 (carnitine/acylcarnitine translocase), member 20	-3.12405	#N/A	#N/A	0.00687927	0.0190953	0.383885	-1.25371	-1.20097	-1.10007	0.0432948
315	Small	214438_at	hlx	H2.0-like homeobox	-3.13045	#N/A	#N/A	0.00238656	0.087489	0.120788	-1.6017	-1.29738	-1.30541	0.0189341
316	Small	AFFX-LysX-5_at	lysA	Diaminopimelate decarboxylase	-3.13481	#N/A	#N/A	0.00550685	0.0284279	0.0522046	-1.19292	-1.13958	-1.13974	0.0355579
317	Small	236665_at	Ccdc18	coiled-coil domain containing 18	-3.14373	#N/A	#N/A	0.00736031	0.0361404	0.300255	-1.20815	-1.14934	-1.09399	0.0452321
318	Small	243148_at	TJP2	tight junction protein 2 (zona occludens 2)	-3.14476	#N/A	#N/A	0.00479815	0.148538	0.103411	-1.15029	-1.07549	-1.09263	0.0322425
319	Small	213595_s_at	CDC42BPA	CDC42 binding protein kinase alpha (DMPK-like)	-3.15728	#N/A	#N/A	0.0038563	0.00881344	0.0159553	-1.14552	-1.12117	-1.12459	0.0289541
320	Small	1557052_at	TAX1BP3	Tax1 (human T-cell leukemia virus type I) binding protein 3	-3.16609	#N/A	#N/A	0.00582995	0.0773849	0.0205713	-1.22019	-1.13218	-1.18871	0.038342
321	Small	212700_x_at	Plekhm1	pleckstrin homology domain containing, family M (with RUN domain) member 1	-3.21029	#N/A	#N/A	0.00350203	0.0217509	0.0535669	-1.20748	-1.14949	-1.14179	0.0266293
322	Small	210273_at	PCDH7	protocadherin 7	-3.21359	#N/A	#N/A	0.0036761	0.0149275	0.0133758	-1.60792	-1.44714	-1.51299	0.0266745
323	Small	236360_at	FLJ42875	hypothetical LOC440556	-3.2216	#N/A	#N/A	0.00114361	0.018023	0.0448883	-1.19168	-1.12818	-1.12202	0.0117434
324	Small	231030_at	LOC100132618	hypothetical protein LOC100132618	-3.22497	#N/A	#N/A	0.0064809	0.108108	0.0844707	-1.22637	-1.12693	-1.15093	0.0423692
325	Small	208704_x_at	aplp2	amyloid beta (A4) precursor-like protein 2	-3.2302	#N/A	#N/A	0.00283579	0.0308805	0.0133314	-1.35163	-1.23004	-1.29352	0.0230346
326	Small	234483_at	acss1	acyl-CoA synthetase short-chain family member 1	-3.23049	#N/A	#N/A	0.00166214	0.0397931	0.0431076	-1.22782	-1.13847	-1.15149	0.0151093
327	Small	243394_at	NUFIP2	nuclear fragile X mental retardation protein interacting protein 2	-3.23069	#N/A	#N/A	0.00868695	0.109888	0.0284059	-1.17007	-1.09855	-1.14496	0.0489249
328	Small	244323_at	BHLHE22	basic helix-loop-helix family, member e22	-3.23414	#N/A	#N/A	0.00729118	0.0459238	0.0603941	-1.20522	-1.14021	-1.14798	0.0425692
329	Small	1555195_at	FBXO36	F-box protein 36	-3.24175	#N/A	#N/A	0.00198351	0.00969799	0.0199112	-1.31258	-1.2349	-1.23628	0.0170253
330	Small	217977_at	SEPX1	selenoprotein X, 1	-3.2449	#N/A	#N/A	0.00180895	0.00878247	0.0862509	-1.63887	-1.47294	-1.34667	0.0162952
331	Small	1556012_at	Klhdc7a	kelch domain containing 7A	-3.25113	#N/A	#N/A	0.00656355	0.0544864	0.50651	-1.14346	-1.09536	-1.04863	0.0391227
332	Small	225404_at	c1orf212	chromosome 1 open reading frame 212	-3.25685	#N/A	#N/A	0.00439683	0.0153625	0.0162009	-1.23055	-1.17878	-1.19814	0.0308724
333	Small	243795_s_at	LOC440900	hypothetical LOC440900	-3.26247	#N/A	#N/A	0.00791044	0.197425	0.204538	-1.14631	-1.07177	-1.07848	0.048432
334	Small	211618_s_at	ALPI	alkaline phosphatase, intestinal	-3.264	#N/A	#N/A	0.00179954	0.0359392	0.0309271	-1.26479	-1.16143	-1.18501	0.0155478
335	Small	203312_x_at	Arf6	ADP-ribosylation factor 6	-3.26639	#N/A	#N/A	0.000404941	0.0485729	0.101683	-1.24608	-1.12693	-1.12047	0.00510328
336	Small	212713_at	mfap4	microfibrillar-associated protein 4	-3.27885	#N/A	#N/A	0.00565736	0.0651114	0.0734143	-1.93912	-1.53304	-1.58447	0.0370705
337	Small	227535_at	C15orf24	chromosome 15 open reading frame 24	-3.27901	#N/A	#N/A	0.00441354	0.231135	0.0166507	-1.16272	-1.06992	-1.14013	0.0298799
338	Small	223242_s_at	MFSD11	major facilitator superfamily domain containing 11	-3.29011	#N/A	#N/A	0.00584929	0.0113965	0.0352996	-1.24324	-1.20422	-1.19077	0.0379491
339	Small	1552696_at	NIPA1	non imprinted in Prader-Willi/Angelman syndrome 1	-3.30146	#N/A	#N/A	0.00495002	0.0143252	0.024262	-1.16143	-1.12889	-1.13304	0.033536
340	Small	1569748_at	Prkcz	protein kinase C, zeta	-3.31093	#N/A	#N/A	0.00478594	0.0245931	0.215932	-1.17397	-1.12693	-1.08561	0.0314923
341	Small	210042_s_at	CTSZ	cathepsin Z	-3.31306	#N/A	#N/A	0.0039369	0.0113182	0.112919	-1.5466	-1.42711	-1.30342	0.027524
342	Small	241306_at			-3.31715	#N/A	#N/A	0.00149631	0.0397189	0.0251584	-1.40532	-1.23448	-1.28449	0.0138263
343	Small	221747_at	TNS1	tensin 1	-3.32798	#N/A	#N/A	0.00552676	0.0236266	0.187208	-1.8163	-1.57789	-1.38588	0.0370645
344	Small	231801_at	NFATC2	nuclear factor of activated T-cells, cytoplasmic, calcineurin-dependent 2	-3.33284	#N/A	#N/A	0.00793075	0.0473847	0.0129658	-1.15461	-1.10757	-1.14782	0.0474791
345	Small	218299_at	C11orf24	chromosome 11 open reading frame 24	-3.33346	#N/A	#N/A	0.00438728	0.0197401	0.0615789	-1.41559	-1.30351	-1.27491	0.0309038
346	Small	209621_s_at	PDLIM3	PDZ and LIM domain 3	-3.33701	#N/A	#N/A	0.00497061	0.0114527	0.0888278	-1.88688	-1.69937	-1.52045	0.0330548
347	Small	1569307_s_at	CACYBP	similar to calcyclin binding protein; calcyclin binding protein	-3.34081	#N/A	#N/A	0.00804553	0.0205982	0.0633324	-1.19425	-1.15437	-1.14092	0.0461497
348	Small	214680_at	NTRK2	neurotrophic tyrosine kinase, receptor, type 2	-3.35252	#N/A	#N/A	0.0039781	0.194371	0.0698516	-1.24375	-1.1078	-1.15845	0.0272965
349	Small	1559617_at	GAL3ST2	galactose-3-O-sulfotransferase 2	-3.36328	#N/A	#N/A	0.00144712	0.0116882	0.00932636	-1.26357	-1.18715	-1.21453	0.0123064
350	Small	208781_x_at	snx3	sorting nexin 3	-3.36683	#N/A	#N/A	0.00199825	0.01722	0.110761	-1.16991	-1.11992	-1.09422	0.0184087
351	Small	239087_at	ANKS4B	ankyrin repeat and sterile alpha motif domain containing 4B	-3.3862	#N/A	#N/A	0.00378824	0.0128451	0.0252738	-1.23097	-1.18001	-1.18157	0.0270745
352	Small	217211_at	ACTBP9	actin, beta pseudogene 9	-3.39489	#N/A	#N/A	0.00325671	0.0138168	0.0194253	-1.30188	-1.22825	-1.24263	0.0233728
353	Small	208338_at	P2rx3	purinergic receptor P2X, ligand-gated ion channel, 3	-3.40091	#N/A	#N/A	0.00320388	0.0432806	0.0575515	-1.24885	-1.15637	-1.16481	0.0225407
354	Small	210926_at	POTEKP	POTE ankyrin domain family, member K	-3.40514	#N/A	#N/A	0.00197485	0.0237718	0.0344257	-1.32409	-1.21335	-1.22366	0.0161645
355	Small	230422_at	FPR3	formyl peptide receptor 3	-3.41173	#N/A	#N/A	0.00861751	0.0373611	0.0910753	-1.22417	-1.16215	-1.15045	0.0489244
356	Small	228979_at	SFTA3	surfactant associated 3	-3.41587	#N/A	#N/A	0.00287452	0.0206195	0.036039	-1.26304	-1.18337	-1.18698	0.0199853
357	Small	217349_s_at	PRICKLE3	prickle homolog 3 (Drosophila)	-3.44126	#N/A	#N/A	0.0045545	0.00944763	0.0967964	-1.17414	-1.14361	-1.10742	0.0313208
358	Small	209663_s_at	ITGA7	integrin, alpha 7	-3.44157	#N/A	#N/A	0.00384972	0.133623	0.341399	-2.09275	-1.47468	-1.36405	0.0286033
359	Small	234876_at	Cox6a1	cytochrome c oxidase subunit VIa polypeptide 1	-3.44782	#N/A	#N/A	0.00193539	0.0141742	0.00992695	-1.17056	-1.12443	-1.1452	0.0173855
360	Small	1555341_at	UNC5C	unc-5 homolog C (C. elegans)	-3.44854	#N/A	#N/A	0.000657004	0.0227716	0.00961852	-1.38482	-1.22323	-1.2836	0.00620914
361	Small	232585_at	LOC100128729	similar to tousled-like kinase 2	-3.46161	#N/A	#N/A	0.00510271	0.10759	0.305502	-1.16159	-1.08907	-1.07029	0.0339539
362	Small	1552873_s_at	NCRNA00105	non-protein coding RNA 105	-3.46331	#N/A	#N/A	0.00400315	0.0270651	0.138176	-1.28325	-1.19731	-1.15389	0.0265909
363	Small	238941_at	Trim50	tripartite motif-containing 50	-3.46971	#N/A	#N/A	0.00459672	0.153023	0.21945	-1.22002	-1.10796	-1.10642	0.0326482
364	Small	1561091_at			-3.47024	#N/A	#N/A	0.00441631	0.0499324	0.0728382	-1.16167	-1.10359	-1.10611	0.030668
365	Small	207378_at	TREH	trehalase (brush-border membrane glycoprotein)	-3.47714	#N/A	#N/A	0.00858039	0.108435	0.333643	-1.17283	-1.10114	-1.07631	0.0482074
366	Small	226932_at	sspN	sarcospan (Kras oncogene-associated gene)	-3.48887	#N/A	#N/A	0.00679279	0.0146349	0.216949	-1.50566	-1.40678	-1.24341	0.0431607
367	Small	205572_at	ANGPT2	angiopoietin 2	-3.50193	#N/A	#N/A	0.00317569	0.0219722	0.137129	-1.6096	-1.41588	-1.30903	0.0234616
368	Small	1559965_at	LOC100192378	hypothetical LOC100192378	-3.50988	#N/A	#N/A	0.000960919	0.0158621	0.183615	-1.24255	-1.16014	-1.10611	0.00885911
369	Small	236182_at	fam185a	family with sequence similarity 185, member A; family with sequence similarity 185, member B pseudogene	-3.51453	#N/A	#N/A	0.00225577	0.0661322	0.0517749	-1.17129	-1.09665	-1.11265	0.0173696
370	Small	220394_at	FGF20	fibroblast growth factor 20	-3.52236	#N/A	#N/A	0.00122242	0.0218292	0.0375928	-1.28931	-1.18559	-1.18912	0.0120822
371	Small	1556521_a_at			-3.52342	#N/A	#N/A	0.00593768	0.124145	0.23196	-1.22782	-1.12124	-1.11034	0.0374461
372	Small	231345_s_at	dhrs12	dehydrogenase/reductase (SDR family) member 12	-3.5414	#N/A	#N/A	0.00321111	0.0478644	0.0227005	-1.11814	-1.07408	-1.09346	0.023091
373	Small	1569580_a_at			-3.54201	#N/A	#N/A	0.00252659	0.0282372	0.0188483	-1.18929	-1.12514	-1.14934	0.0197829
374	Small	240019_at			-3.54311	#N/A	#N/A	0.00537341	0.0286802	0.00936595	-1.21167	-1.15269	-1.2008	0.0362285
375	Small	244501_at	EVI5L	ecotropic viral integration site 5-like	-3.54512	#N/A	#N/A	0.00316392	0.00956345	0.0194334	-1.21386	-1.17089	-1.17259	0.0244291
376	Small	208112_x_at	EHD1	EH-domain containing 1	-3.54621	#N/A	#N/A	0.00497697	0.0132199	0.0317697	-1.25675	-1.20556	-1.19964	0.0334505
377	Small	217587_at	HNRNPF	heterogeneous nuclear ribonucleoprotein F	-3.5467	#N/A	#N/A	0.00176671	0.0309315	0.038164	-1.22366	-1.14092	-1.15165	0.0153291
378	Small	236425_at	luc7l2	LUC7-like 2 (S. cerevisiae)	-3.56159	#N/A	#N/A	0.00156247	0.0535825	0.105139	-1.17495	-1.10007	-1.09551	0.0146596
379	Small	1563373_at	LOC731223	hypothetical LOC731223	-3.58527	#N/A	#N/A	0.00132404	0.0209833	0.0158174	-1.25084	-1.16304	-1.18995	0.0125456
380	Small	1555851_s_at	SEPW1	selenoprotein W, 1	-3.60299	#N/A	#N/A	0.00817313	0.0921625	0.15815	-1.27209	-1.16167	-1.15581	0.0489618
381	Small	231198_at	Cdk6	cyclin-dependent kinase 6	-3.62896	#N/A	#N/A	0.00292676	0.0900597	0.0599515	-1.19764	-1.10665	-1.12983	0.0219412
382	Small	208400_at	GLP1R	glucagon-like peptide 1 receptor	-3.62908	#N/A	#N/A	0.00373264	0.0352373	0.0576744	-1.16078	-1.10734	-1.10865	0.025305
383	Small	211655_at	IGLV2-11	immunoglobulin lambda variable 2-11; immunoglobulin lambda constant 2 (Kern-Oz- marker); immunoglobulin lambda variable 1-44; immunoglobulin lambda constant 1 (Mcg marker); immunoglobulin lambda variable 1-40; immunoglobulin lambda variable 3-21; immunoglobulin lambda locus; immunoglobulin lambda constant 3 (Kern-Oz+ marker)	-3.64803	#N/A	#N/A	0.00543628	0.163753	0.286668	-1.20673	-1.10198	-1.0924	0.0351428
384	Small	232650_at	C12orf65	chromosome 12 open reading frame 65	-3.6554	#N/A	#N/A	0.0028258	0.463024	0.031547	-1.12482	-1.0372	-1.09278	0.0214751
385	Small	241606_s_at	TRUB1	TruB pseudouridine (psi) synthase homolog 1 (E. coli)	-3.67532	#N/A	#N/A	0.00148629	0.122883	0.0329946	-1.24134	-1.11334	-1.16724	0.0151234
386	Small	244004_at			-3.67786	#N/A	#N/A	0.00506158	0.0614974	0.0485214	-1.23988	-1.14806	-1.17381	0.0336758
387	Small	238845_at	SLC30A4	solute carrier family 30 (zinc transporter), member 4	-3.68546	#N/A	#N/A	0.00720301	0.322835	0.419594	-1.18378	-1.07207	-1.07014	0.0441701
388	Small	244750_at	Scin	scinderin	-3.69484	#N/A	#N/A	0.00337823	0.0712358	0.125619	-1.19549	-1.11234	-1.10857	0.0237301
389	Small	231516_at			-3.71106	#N/A	#N/A	0.00700814	0.0685607	0.0595966	-1.28788	-1.17936	-1.20731	0.0427659
390	Small	207777_s_at	SP140	SP140 nuclear body protein	-3.72079	#N/A	#N/A	0.00508279	0.152332	0.0629391	-1.17479	-1.08779	-1.12124	0.0332406
391	Small	1553830_s_at	Magea2	melanoma antigen family A, 2; melanoma antigen family A, 2B	-3.72658	#N/A	#N/A	0.00268441	0.0398765	0.0438175	-1.24816	-1.15493	-1.16991	0.0205796
392	Small	228586_at	ENG	endoglin	-3.77823	#N/A	#N/A	0.00685632	0.0845225	0.0483609	-1.16805	-1.10198	-1.12724	0.0424448
393	Small	234408_at	Il17f	interleukin 17F	-3.79819	#N/A	#N/A	0.00561055	0.0709747	0.066904	-1.19218	-1.11698	-1.1321	0.0367662
394	Small	214603_at	Magea2	melanoma antigen family A, 2; melanoma antigen family A, 2B	-3.81018	#N/A	#N/A	0.00518745	0.0192129	0.125682	-1.23593	-1.17985	-1.13666	0.0313987
395	Small	208534_s_at	RASA4	RAS p21 protein activator 4; RAS p21 protein activator 4 pseudogene	-3.82409	#N/A	#N/A	0.0016448	0.0201868	0.0986855	-1.87696	-1.55122	-1.44053	0.0150733
396	Small	203151_at	MAP1A	microtubule-associated protein 1A	-3.84351	#N/A	#N/A	0.000319895	0.0830598	0.576813	-1.62777	-1.26392	-1.12849	0.00371113
397	Small	1553188_s_at	PARD3B	par-3 partitioning defective 3 homolog B (C. elegans)	-3.84902	#N/A	#N/A	0.00211057	0.0278788	0.0207317	-1.35905	-1.22995	-1.26953	0.0169756
398	Small	238993_at	MATR3	matrin 3	-3.86073	#N/A	#N/A	0.00480753	0.0181884	0.080548	-1.22629	-1.17227	-1.14599	0.0306289
399	Small	1553075_a_at	OFCC1	orofacial cleft 1 candidate 1	-3.86439	#N/A	#N/A	0.00278381	0.0327084	0.0197835	-1.3905	-1.24972	-1.30559	0.0210508
400	Small	203254_s_at	TLN1	talin 1	-3.86686	#N/A	#N/A	0.00520108	0.0392315	0.481249	-1.6017	-1.39243	-1.18411	0.0360443
401	Small	210161_at	nfatc1	nuclear factor of activated T-cells, cytoplasmic, calcineurin-dependent 1	-3.88834	#N/A	#N/A	0.00112604	0.0375711	0.0600443	-1.27006	-1.15501	-1.15733	0.00985462
402	Small	207818_s_at	HTR7	5-hydroxytryptamine (serotonin) receptor 7 (adenylate cyclase-coupled)	-3.89217	#N/A	#N/A	0.0065677	0.0351693	0.0671687	-1.14441	-1.10236	-1.10091	0.0377448
403	Small	221796_at	NTRK2	neurotrophic tyrosine kinase, receptor, type 2	-3.99578	#N/A	#N/A	0.00750162	0.0162226	0.0232863	-2.04897	-1.81743	-1.87918	0.0463325
404	Small	218975_at	Col5a3	collagen, type V, alpha 3	-4.03216	#N/A	#N/A	0.00261291	0.0117854	0.0661949	-1.42346	-1.31987	-1.26251	0.0209179
405	Small	212878_s_at	KLC1	kinesin light chain 1	-4.04353	#N/A	#N/A	0.00669024	0.0437359	0.0183622	-1.31997	-1.21462	-1.27969	0.039372
406	Small	234128_at	CD58	CD58 molecule	-4.04423	#N/A	#N/A	0.00351654	0.0236741	0.149778	-1.13737	-1.09786	-1.07415	0.0237099
407	Small	205914_s_at	GRIN1	glutamate receptor, ionotropic, N-methyl D-aspartate 1	-4.05457	#N/A	#N/A	0.0020561	0.0373641	0.0384941	-1.23371	-1.14472	-1.16054	0.0171902
408	Small	244027_at	ABCB7	ATP-binding cassette, sub-family B (MDR/TAP), member 7	-4.07564	#N/A	#N/A	0.00876584	0.0204397	0.176061	-1.23029	-1.18509	-1.12936	0.0484008
409	Small	1567390_at			-4.11274	#N/A	#N/A	0.0031396	0.0566857	0.0122248	-1.17764	-1.10719	-1.15365	0.0243125
410	Small	227806_at	C16orf74	chromosome 16 open reading frame 74	-4.11877	#N/A	#N/A	0.00823054	0.0373656	0.0112911	-1.16627	-1.12109	-1.16103	0.0470076
411	Small	204518_s_at	ppiC	peptidylprolyl isomerase C (cyclophilin C)	-4.13855	#N/A	#N/A	0.005174	0.0151946	0.667286	-1.58997	-1.45599	-1.13508	0.035275
412	Small	240852_at			-4.14344	#N/A	#N/A	0.000839797	0.0295342	0.0222493	-1.22129	-1.13084	-1.15205	0.00783727
413	Small	201194_at	SEPW1	selenoprotein W, 1	-4.14498	#N/A	#N/A	0.00644466	0.0629297	0.116801	-1.41962	-1.25832	-1.24807	0.0393088
414	Small	216331_at	ITGA7	integrin, alpha 7	-4.16369	#N/A	#N/A	0.000166874	0.0284545	0.263175	-2.21085	-1.54714	-1.33034	0.00224584
415	Small	206781_at	dnajc4	DnaJ (Hsp40) homolog, subfamily C, member 4	-4.19991	#N/A	#N/A	0.00223126	0.0433294	0.127843	-1.21167	-1.12818	-1.11173	0.0171082
416	Small	1563693_at	C8orf42	chromosome 8 open reading frame 42	-4.35481	#N/A	#N/A	0.00327047	0.0165486	0.0265002	-1.25727	-1.19193	-1.19889	0.0260633
417	Small	212169_at	FKBP9	FK506 binding protein 9, 63 kDa	-4.36181	#N/A	#N/A	0.00232845	0.0309404	0.134241	-1.35764	-1.22867	-1.18394	0.0185528
418	Small	233462_at	TBC1D28	TBC1 domain family, member 28	-4.38992	#N/A	#N/A	0.00717058	0.182361	0.019766	-1.20347	-1.09977	-1.17993	0.0439851
419	Small	225423_x_at	PNPLA7	patatin-like phospholipase domain containing 7	-4.4184	#N/A	#N/A	0.00217415	0.0260855	0.0480189	-1.28423	-1.18583	-1.18608	0.017495
420	Small	1554707_at	c9orf68	chromosome 9 open reading frame 68	-4.43111	#N/A	#N/A	0.000328584	0.00984883	0.0109799	-1.31376	-1.19723	-1.21554	0.00381164
421	Small	1552549_a_at	BSND	Bartter syndrome, infantile, with sensorineural deafness (Barttin)	-4.48929	#N/A	#N/A	0.00176778	0.00950089	0.0344823	-1.2291	-1.17007	-1.15613	0.0148623
422	Small	223688_s_at	LY6K	lymphocyte antigen 6 complex, locus K	-4.56191	#N/A	#N/A	0.00138117	0.0189318	0.182434	-1.26997	-1.17756	-1.1214	0.0118918
423	Small	225500_x_at	SCAF1	SR-related CTD-associated factor 1	-4.60768	#N/A	#N/A	0.000397739	0.0133912	0.0220847	-1.2518	-1.15829	-1.16377	0.00591785
424	Small	208449_s_at	FGF8	fibroblast growth factor 8 (androgen-induced)	-4.67752	#N/A	#N/A	0.00117542	0.181464	0.841643	-1.24436	-1.09764	-1.03663	0.0106288
425	Small	1565733_at			-4.89161	#N/A	#N/A	0.00125139	0.0271932	0.0987286	-1.15629	-1.09771	-1.08425	0.0105635
426	Small	244247_at	GLS	glutaminase	-5.32754	#N/A	#N/A	0.000525293	0.0414447	0.0790727	-1.38569	-1.20297	-1.19806	0.00671248
427	Small	211102_s_at	LILRA2	leukocyte immunoglobulin-like receptor, subfamily A (with TM domain), member 2	-5.34442	#N/A	#N/A	0.000994577	0.0341359	0.0135018	-1.19524	-1.11597	-1.14854	0.00986755
428	Medium	1560339_s_at	nap1l4	nucleosome assembly protein 1-like 4	#N/A	5.67359	#N/A	0.0390007	0.00178115	0.0276388	1.18067	1.24712	1.194	0.0154279
429	Medium	211959_at	IGFBP5	insulin-like growth factor binding protein 5	#N/A	5.52012	#N/A	0.0148963	4.08705e-05	0.011892	1.31385	1.50504	1.32961	0.00091044
430	Medium	213699_s_at	ywhaq	tyrosine 3-monooxygenase/tryptophan 5-monooxygenase activation protein, theta polypeptide	#N/A	5.50975	#N/A	0.0202506	7.1878e-05	0.023695	1.10366	1.16256	1.10297	0.00162901
431	Medium	216033_s_at	FYN	FYN oncogene related to SRC, FGR, YES	#N/A	5.4496	#N/A	0.0201869	0.000289868	0.0090283	1.64456	2.02609	1.7503	0.00332277
432	Medium	241780_at	CDH11	cadherin 11, type 2, OB-cadherin (osteoblast)	#N/A	5.44245	#N/A	0.0187156	7.91181e-06	0.0198345	1.57407	2.21991	1.57789	0.000153657
433	Medium	236420_s_at	ANO4	anoctamin 4	#N/A	5.334	#N/A	0.0114448	0.00028061	0.0386289	1.82159	2.1498	1.66025	0.00375327
434	Medium	218055_s_at	WDR41	WD repeat domain 41	#N/A	5.21477	#N/A	0.0641305	0.000919415	0.0317654	1.3491	1.58227	1.41079	0.0111252
435	Medium	205579_at	HRH1	histamine receptor H1	#N/A	5.20562	#N/A	0.0208224	2.24742e-05	0.0263956	1.38703	1.69114	1.37793	0.000616972
436	Medium	223235_s_at	SMOC2	SPARC related modular calcium binding 2	#N/A	5.14999	#N/A	0.0651838	0.00109931	0.0197795	1.6881	2.2321	1.91136	0.00931746
437	Medium	231766_s_at	col12a1	collagen, type XII, alpha 1	#N/A	5.04546	#N/A	0.281273	0.00129019	0.00880918	1.62563	2.99385	2.74765	0.0113327
438	Medium	216680_s_at	EPHB4	EPH receptor B4	#N/A	4.95509	#N/A	0.0974906	0.00335581	0.170939	1.24367	1.38857	1.21067	0.0251563
439	Medium	210292_s_at	PCDH11X	protocadherin 11 X-linked	#N/A	4.94769	#N/A	0.00884144	0.00359628	0.16641	2.01321	2.02722	1.51698	0.0252942
440	Medium	222965_at	PRO2214	hypothetical protein PRO2214	#N/A	4.94626	#N/A	0.0240677	0.000149742	0.0115072	1.10665	1.16006	1.12016	0.0026862
441	Medium	241772_at			#N/A	4.93514	#N/A	0.0114662	0.00219146	0.231038	2.06279	2.21699	1.49599	0.0185015
442	Medium	218549_s_at	Fam82b	family with sequence similarity 82, member B	#N/A	4.90477	#N/A	0.0669125	0.00203156	0.0102147	1.31668	1.49994	1.45105	0.0157337
443	Medium	217813_s_at	spin1	spindlin 1	#N/A	4.89348	#N/A	0.0284548	0.000738354	0.0591883	1.56689	1.86594	1.49247	0.00710992
444	Medium	209747_at	TGFB3	transforming growth factor, beta 3	#N/A	4.86033	#N/A	0.0269428	0.000130966	0.0165603	2.16235	3.24811	2.31626	0.00291415
445	Medium	204903_x_at	ATG4B	ATG4 autophagy related 4 homolog B (S. cerevisiae)	#N/A	4.8469	#N/A	0.0135861	0.000562788	0.00978718	1.15853	1.20105	1.16797	0.00680964
446	Medium	243445_at	Bnc2	basonuclin 2	#N/A	4.81797	#N/A	0.0113214	0.000243657	0.0370537	1.19648	1.26208	1.16498	0.00380757
447	Medium	219463_at	c20orf103	chromosome 20 open reading frame 103	#N/A	4.7919	#N/A	0.00895984	5.63481e-05	0.0275544	3.57861	5.9233	3.04111	0.000910815
448	Medium	205242_at	CXCL13	chemokine (C-X-C motif) ligand 13	#N/A	4.72081	#N/A	0.0343844	0.000942041	0.0271554	2.54294	3.64394	2.67252	0.00823041
449	Medium	222835_at	THSD4	thrombospondin, type I, domain containing 4	#N/A	4.71294	#N/A	0.0273817	0.000123985	0.00922622	2.0578	3.08677	2.33415	0.00172026
450	Medium	237602_at	lrrc7	leucine rich repeat containing 7	#N/A	4.71223	#N/A	0.123077	0.000205227	0.0142327	1.80913	3.24518	2.42822	0.00299833
451	Medium	227297_at	ITGA9	integrin, alpha 9	#N/A	4.6943	#N/A	0.039924	0.000182887	0.0424785	2.83549	5.23649	2.84317	0.00302413
452	Medium	228210_at	NXPH3	neurexophilin 3	#N/A	4.66355	#N/A	0.0482569	0.000363011	0.0371999	1.22044	1.36737	1.23473	0.0045335
453	Medium	202894_at	EPHB4	EPH receptor B4	#N/A	4.66345	#N/A	0.135116	0.000750009	0.0511458	1.22536	1.45821	1.29012	0.00857309
454	Medium	235115_at	PDE8B	phosphodiesterase 8B	#N/A	4.66318	#N/A	0.011382	0.000280468	0.0201744	1.94329	2.36117	1.8719	0.00308479
455	Medium	208359_s_at	KCNJ4	potassium inwardly-rectifying channel, subfamily J, member 4	#N/A	4.62859	#N/A	0.0157056	8.87086e-05	0.0100979	1.84165	2.40327	1.92106	0.00173848
456	Medium	1555016_at	IL16	interleukin 16 (lymphocyte chemoattractant factor)	#N/A	4.62417	#N/A	0.0144876	0.000376021	0.0164417	1.19325	1.26304	1.19143	0.0045335
457	Medium	200094_s_at	Eef2	eukaryotic translation elongation factor 2	#N/A	4.60881	#N/A	0.102099	0.00187546	0.0277442	1.15509	1.26225	1.20639	0.0159012
458	Medium	213039_at	ARHGEF18	Rho/Rac guanine nucleotide exchange factor (GEF) 18	#N/A	4.59046	#N/A	0.105411	0.00023077	0.0114531	1.31942	1.70161	1.50431	0.00273744
459	Medium	226930_at	FNDC1	fibronectin type III domain containing 1	#N/A	4.58916	#N/A	0.139473	0.00015226	0.00962326	1.9367	3.98229	2.91339	0.00254038
460	Medium	241871_at	camk4	calcium/calmodulin-dependent protein kinase IV	#N/A	4.57397	#N/A	0.0588598	0.00184645	0.0210615	1.32804	1.50347	1.40552	0.014427
461	Medium	37012_at	CAPZB	capping protein (actin filament) muscle Z-line, beta	#N/A	4.56918	#N/A	0.0122578	0.00166723	0.0838116	1.26094	1.29909	1.1874	0.0146678
462	Medium	213169_at	SEMA5A	sema domain, seven thrombospondin repeats (type 1 and type 1-like), transmembrane domain (TM) and short cytoplasmic domain, (semaphorin) 5A	#N/A	4.53749	#N/A	0.0341556	0.000466201	0.299747	1.63048	2.01712	1.3309	0.00897241
463	Medium	1569996_at	LOC100101938	ankyrin repeat domain 26 pseudogene	#N/A	4.53256	#N/A	0.172077	0.00632645	0.0999208	1.07081	1.11783	1.08328	0.0396482
464	Medium	243952_at	psiTPTE22	TPTE pseudogene	#N/A	4.52391	#N/A	0.021952	0.00055751	0.011431	1.352	1.50535	1.39629	0.00625227
465	Medium	225664_at	col12a1	collagen, type XII, alpha 1	#N/A	4.52141	#N/A	0.442001	0.00597751	0.0519956	1.23851	1.68249	1.52827	0.0378793
466	Medium	219918_s_at	ASPM	asp (abnormal spindle) homolog, microcephaly associated (Drosophila)	#N/A	4.51893	#N/A	0.0409958	0.00194172	0.0274898	1.43913	1.62473	1.4838	0.0160681
467	Medium	224492_s_at	ZNF627	zinc finger protein 627	#N/A	4.47298	#N/A	0.0225286	0.00274728	0.00940635	1.35557	1.42692	1.41235	0.0217572
468	Medium	219949_at	LRRC2	leucine rich repeat containing 2	#N/A	4.47215	#N/A	0.04046	0.000874011	0.0160922	2.39015	3.5091	2.76485	0.00918143
469	Medium	223345_at	Hdac8	histone deacetylase 8	#N/A	4.45109	#N/A	0.0212766	0.00126943	0.078465	1.11219	1.14266	1.09013	0.0124882
470	Medium	202575_at	crabp2	cellular retinoic acid binding protein 2	#N/A	4.44854	#N/A	0.0194036	0.000615668	0.0379937	2.34616	3.07013	2.18041	0.00673605
471	Medium	237886_at	COL23A1	collagen, type XXIII, alpha 1	#N/A	4.44061	#N/A	0.0894416	0.000218072	0.0120847	1.08568	1.16119	1.12295	0.00359544
472	Medium	206151_x_at	CELA3B	chymotrypsin-like elastase family, member 3B	#N/A	4.43343	#N/A	0.0804074	0.000475742	0.0156302	1.1778	1.32326	1.24436	0.0067911
473	Medium	236424_at	CEP250	centrosomal protein 250kDa	#N/A	4.41381	#N/A	0.0130493	0.00122381	0.0217908	1.131	1.15557	1.12428	0.0118192
474	Medium	201598_s_at	INPPL1	inositol polyphosphate phosphatase-like 1	#N/A	4.40196	#N/A	0.0297259	0.00145039	0.0404659	1.28369	1.3806	1.27253	0.0131433
475	Medium	205679_x_at	ACAN	aggrecan	#N/A	4.40137	#N/A	0.0152766	9.0761e-05	0.0107162	1.67191	2.11038	1.72369	0.0012494
476	Medium	206555_s_at	THUMPD1	THUMP domain containing 1	#N/A	4.399	#N/A	0.0206456	0.000849482	0.0402	1.29271	1.39416	1.26435	0.00790201
477	Medium	211756_at	PTHLH	parathyroid hormone-like hormone	#N/A	4.39732	#N/A	0.0161596	0.000214868	0.00946574	2.06623	2.69821	2.19893	0.0030756
478	Medium	209030_s_at	CADM1	cell adhesion molecule 1	#N/A	4.38593	#N/A	0.0316663	0.000400066	0.162689	2.07139	2.84337	1.68401	0.00499518
479	Medium	203232_s_at	ATXN1	ataxin 1	#N/A	4.3736	#N/A	0.0278042	0.000815406	0.0355881	1.27686	1.3905	1.26953	0.00961378
480	Medium	1567069_at	OR4D1	olfactory receptor, family 4, subfamily D, member 1	#N/A	4.37265	#N/A	0.0721864	0.000358061	0.016248	1.13006	1.23319	1.17194	0.00450857
481	Medium	1569073_x_at	SMARCA4	SWI/SNF related, matrix associated, actin dependent regulator of chromatin, subfamily a, member 4	#N/A	4.35778	#N/A	0.266449	0.000716659	0.0099701	1.11157	1.27597	1.23311	0.00811909
482	Medium	1556180_at	LOC729678	hypothetical protein LOC729678	#N/A	4.33836	#N/A	0.00891421	0.000590759	0.0764669	1.19003	1.23029	1.13461	0.0072156
483	Medium	212658_at	LHFPL2	lipoma HMGIC fusion partner-like 2	#N/A	4.32822	#N/A	0.0681754	0.000367006	0.210262	1.23962	1.42989	1.17691	0.00485313
484	Medium	229704_at	PDS5B	PDS5, regulator of cohesion maintenance, homolog B (S. cerevisiae)	#N/A	4.32328	#N/A	0.163519	0.00389256	0.0415734	1.52288	2.0375	1.78176	0.0278646
485	Medium	204494_s_at	C15orf39	chromosome 15 open reading frame 39	#N/A	4.31885	#N/A	0.277647	0.000244701	0.00907659	1.11922	1.33839	1.25902	0.0033302
486	Medium	227566_at	Ntm	neurotrimin	#N/A	4.31001	#N/A	0.17594	0.000126647	0.0874576	1.33886	1.94531	1.42563	0.00196267
487	Medium	238192_at			#N/A	4.30327	#N/A	0.0253877	0.00147812	0.0094458	1.2349	1.31167	1.27624	0.0107735
488	Medium	227533_at	ralgps2	Ral GEF with PH domain and SH3 binding motif 2	#N/A	4.29652	#N/A	0.00952226	0.00334899	0.0171317	1.8269	1.86142	1.76223	0.0240046
489	Medium	233850_s_at	EBF4	early B-cell factor 4	#N/A	4.28978	#N/A	0.0106353	0.00248861	0.0224003	1.27456	1.29594	1.24876	0.0190696
490	Medium	1569448_at	PGM2L1	phosphoglucomutase 2-like 1	#N/A	4.27854	#N/A	0.107464	0.0026404	0.56013	1.09505	1.15429	1.0479	0.0193966
491	Medium	225485_at	Tsga14	testis specific, 14	#N/A	4.27766	#N/A	0.031412	0.00100509	0.019149	1.16562	1.23038	1.18255	0.00998498
492	Medium	217095_x_at	Ncr1	natural cytotoxicity triggering receptor 1	#N/A	4.26865	#N/A	0.0410604	0.000487368	0.00969884	1.09596	1.14727	1.1214	0.00623931
493	Medium	211972_x_at	rplP0	ribosomal protein, large, P0 pseudogene 2; ribosomal protein, large, P0 pseudogene 3; ribosomal protein, large, P0 pseudogene 6; ribosomal protein, large, P0	#N/A	4.26803	#N/A	0.0154927	0.000293934	0.00879282	1.18896	1.26549	1.20815	0.00382021
494	Medium	243555_at	EDNRA	endothelin receptor type A	#N/A	4.259	#N/A	0.0122325	0.00151998	0.0585971	1.4708	1.55251	1.35952	0.0148047
495	Medium	232201_at	NKD2	naked cuticle homolog 2 (Drosophila)	#N/A	4.24352	#N/A	0.0887751	0.000157456	0.236069	1.30306	1.65393	1.22629	0.00218691
496	Medium	220488_s_at	BCAS3	breast carcinoma amplified sequence 3	#N/A	4.23367	#N/A	0.0460379	0.000640142	0.0421267	1.12599	1.19433	1.1299	0.0072578
497	Medium	219647_at	POPDC2	popeye domain containing 2	#N/A	4.23342	#N/A	0.0361183	0.0005597	0.0109957	2.50047	3.78213	3.00257	0.00629257
498	Medium	239754_at	NCRNA00188	chromosome 17 open reading frame 45	#N/A	4.233	#N/A	0.214151	0.00202736	0.0720892	1.14227	1.29495	1.19615	0.0187449
499	Medium	231879_at	col12a1	collagen, type XII, alpha 1	#N/A	4.23229	#N/A	0.524767	0.00870688	0.0312993	1.35229	2.19527	2.07887	0.0489249
500	Medium	201911_s_at	FARP1	FERM, RhoGEF (ARHGEF) and pleckstrin domain protein 1 (chondrocyte-derived)	#N/A	4.22956	#N/A	0.0141128	0.000200438	0.0117917	1.47539	1.69361	1.49609	0.00614327
501	Medium	231233_at			#N/A	4.22896	#N/A	0.0268056	0.00177568	0.00916132	1.2105	1.27421	1.25006	0.0147888
502	Medium	227386_s_at	TMEM200B	transmembrane protein 200B	#N/A	4.22014	#N/A	0.0586947	0.000592718	0.0095549	1.39175	1.68518	1.55445	0.00744052
503	Medium	205564_at	PAGE4	P antigen family, member 4 (prostate associated)	#N/A	4.21426	#N/A	0.012913	0.00234608	0.164008	4.90142	5.84499	2.71358	0.0175614
504	Medium	224312_x_at	Cpsf3l	cleavage and polyadenylation specific factor 3-like	#N/A	4.21095	#N/A	0.0510855	0.00153916	0.0205747	1.20539	1.30179	1.24531	0.0136084
505	Medium	200897_s_at	palld	palladin, cytoskeletal associated protein	#N/A	4.20602	#N/A	0.189854	0.000392753	0.38384	1.09172	1.20882	1.06955	0.00426485
506	Medium	230040_at	ADAMTS18	ADAM metallopeptidase with thrombospondin type 1 motif, 18	#N/A	4.2043	#N/A	0.0799736	0.0021199	0.0388255	1.15005	1.23431	1.1765	0.0169293
507	Medium	203425_s_at	IGFBP5	insulin-like growth factor binding protein 5	#N/A	4.20342	#N/A	0.0778984	0.00400046	0.130967	1.61787	1.96578	1.54007	0.0291479
508	Medium	229427_at	SEMA5A	sema domain, seven thrombospondin repeats (type 1 and type 1-like), transmembrane domain (TM) and short cytoplasmic domain, (semaphorin) 5A	#N/A	4.20129	#N/A	0.0193165	0.000484363	0.0749489	1.50181	1.71796	1.38732	0.00621293
509	Medium	230595_at	LOC572558	hypothetical locus LOC572558	#N/A	4.20014	#N/A	0.0972135	0.000553448	0.136164	2.11125	3.67591	2.0082	0.00712365
510	Medium	228399_at	Osr1	odd-skipped related 1 (Drosophila)	#N/A	4.19493	#N/A	0.0328635	0.00157447	0.0214103	3.37831	4.95643	3.73964	0.0135106
511	Medium	232203_at			#N/A	4.19437	#N/A	0.0484363	0.00298096	0.0116753	1.26584	1.36235	1.34499	0.0245264
512	Medium	239569_at	FLJ31485	hypothetical protein LOC440119	#N/A	4.1899	#N/A	0.00940193	0.00490745	0.0125599	1.32648	1.31823	1.31713	0.0322569
513	Medium	1556173_a_at			#N/A	4.18925	#N/A	0.112148	0.00173346	0.0239297	1.24194	1.43555	1.34211	0.0148671
514	Medium	1561598_at	TRIB2	tribbles homolog 2 (Drosophila)	#N/A	4.18755	#N/A	0.0449524	0.00151925	0.00941938	1.10934	1.15405	1.14053	0.0142299
515	Medium	211826_s_at	AFF1	AF4/FMR2 family, member 1	#N/A	4.17525	#N/A	0.125073	0.00428509	0.0100575	1.13642	1.21968	1.22095	0.029545
516	Medium	214990_at	pigo	phosphatidylinositol glycan anchor biosynthesis, class O	#N/A	4.17367	#N/A	0.441075	0.000978738	0.0167457	1.04551	1.1354	1.11065	0.00932833
517	Medium	209765_at	adam19	ADAM metallopeptidase domain 19 (meltrin beta)	#N/A	4.16373	#N/A	0.193719	0.0021053	0.0183947	1.29531	1.64069	1.52891	0.0157509
518	Medium	223066_at	Snapin	SNAP-associated protein	#N/A	4.16205	#N/A	0.0903582	0.00107932	0.0125101	1.10995	1.18633	1.15829	0.00950057
519	Medium	239950_at	HOXA11AS	HOXA11 antisense RNA (non-protein coding)	#N/A	4.15402	#N/A	0.253758	0.00175923	0.0229153	1.24669	1.59892	1.46886	0.014755
520	Medium	222434_at	Enah	enabled homolog (Drosophila)	#N/A	4.14529	#N/A	0.0972291	0.00209875	0.0204661	1.38425	1.68308	1.54531	0.0159803
521	Medium	202669_s_at	EFNB2	ephrin-B2	#N/A	4.14339	#N/A	0.0264358	0.00154375	0.251198	1.78559	2.0913	1.41912	0.0133686
522	Medium	213768_s_at	Ascl1	achaete-scute complex homolog 1 (Drosophila)	#N/A	4.14329	#N/A	0.285779	0.000463003	0.00964688	1.05453	1.14045	1.1152	0.00499678
523	Medium	209884_s_at	Slc4a7	solute carrier family 4, sodium bicarbonate cotransporter, member 7	#N/A	4.13296	#N/A	0.0134587	0.00178476	0.245755	1.51551	1.60859	1.25911	0.0153909
524	Medium	208661_s_at	TTC3L	tetratricopeptide repeat domain 3; tetratricopeptide repeat domain 3-like	#N/A	4.12822	#N/A	0.0802144	0.000570909	0.0261111	1.23319	1.41952	1.29702	0.0072757
525	Medium	212146_at	Plekhm2	pleckstrin homology domain containing, family M (with RUN domain) member 2	#N/A	4.1216	#N/A	0.0708833	0.00351359	0.328882	1.14647	1.21016	1.09187	0.0283321
526	Medium	200040_at	Khdrbs1	KH domain containing, RNA binding, signal transduction associated 1	#N/A	4.12045	#N/A	0.0127356	0.00192596	0.120321	1.1796	1.20272	1.11922	0.0154279
527	Medium	204359_at	FLRT2	fibronectin leucine rich transmembrane protein 2	#N/A	4.11588	#N/A	0.0559821	0.00162645	0.0625324	1.89724	2.49649	1.88779	0.0138164
528	Medium	214114_x_at	FASTK	Fas-activated serine/threonine kinase	#N/A	4.10373	#N/A	0.118736	0.00265428	0.0414412	1.1088	1.18099	1.13942	0.0208085
529	Medium	238646_at	CLTC	clathrin, heavy chain (Hc)	#N/A	4.08744	#N/A	0.0270713	0.00245111	0.0153383	1.3045	1.38367	1.33904	0.0178977
530	Medium	243418_at			#N/A	4.08397	#N/A	0.0188671	0.00141778	0.074574	1.12233	1.15389	1.09733	0.0114285
531	Medium	217161_x_at	ACAN	aggrecan	#N/A	4.08339	#N/A	0.0364122	0.000259696	0.0216166	1.55984	1.98674	1.63184	0.00368082
532	Medium	232958_at	PYGL	phosphorylase, glycogen, liver	#N/A	4.07538	#N/A	0.0370453	0.0024308	0.0280579	1.46358	1.63297	1.49744	0.0213026
533	Medium	222455_s_at	PARVA	parvin, alpha	#N/A	4.07344	#N/A	0.178564	0.00852932	0.0134998	1.20639	1.34882	1.36775	0.0486604
534	Medium	230597_at	SLC7A3	solute carrier family 7 (cationic amino acid transporter, y+ system), member 3	#N/A	4.07055	#N/A	0.229543	0.0037991	0.0378371	1.9711	3.61752	2.87488	0.0260471
535	Medium	1559420_x_at	CACNB2	calcium channel, voltage-dependent, beta 2 subunit	#N/A	4.05481	#N/A	0.0153751	0.000474749	0.0134776	1.67981	1.94167	1.70574	0.00657728
536	Medium	202117_at	ARHGAP1	Rho GTPase activating protein 1	#N/A	4.0513	#N/A	0.25127	0.000374722	0.0235282	1.12787	1.33385	1.23234	0.00556202
537	Medium	226980_at	DEPDC1B	DEP domain containing 1B	#N/A	4.05021	#N/A	0.0240074	0.000225252	0.0329349	1.47846	1.76798	1.45993	0.00292549
538	Medium	225770_at	rspry1	ring finger and SPRY domain containing 1	#N/A	4.04768	#N/A	0.0278034	0.00141592	0.011064	1.24091	1.31896	1.28236	0.0145837
539	Medium	202969_at	dyrk2	dual-specificity tyrosine-(Y)-phosphorylation regulated kinase 2	#N/A	4.04562	#N/A	0.0173542	0.00186687	0.0276207	1.84856	2.07829	1.79278	0.0149502
540	Medium	208102_s_at	psd	pleckstrin and Sec7 domain containing	#N/A	4.04037	#N/A	0.0242914	0.000495862	0.00901658	2.09943	2.79917	2.35512	0.00517777
541	Medium	215812_s_at	SLC6A10P	solute carrier family 6 (neurotransmitter transporter, creatine), member 10 (pseudogene); similar to solute carrier family 6 member 8	#N/A	4.03542	#N/A	0.333173	0.00391358	0.17855	1.10757	1.25041	1.13942	0.0289571
542	Medium	243058_at	HOXA11AS	HOXA11 antisense RNA (non-protein coding)	#N/A	4.01301	#N/A	0.0971708	0.000474162	0.312352	1.19657	1.38022	1.13493	0.0049054
543	Medium	1562926_at			#N/A	4.00925	#N/A	0.0591195	0.00166624	0.135456	1.09376	1.13863	1.07811	0.0143675
544	Medium	214772_at	C11orf41	chromosome 11 open reading frame 41	#N/A	4.0014	#N/A	0.0533584	0.00469082	0.0219529	1.1883	1.24738	1.22323	0.0312491
545	Medium	236331_at	CDKL2	cyclin-dependent kinase-like 2 (CDC2-related kinase)	#N/A	3.99684	#N/A	0.018138	0.00435011	0.0910137	1.29549	1.32547	1.21866	0.0288123
546	Medium	219416_at	SCARA3	scavenger receptor class A, member 3	#N/A	3.99542	#N/A	0.0789722	0.000301779	0.0115639	1.37783	1.76835	1.55498	0.00373144
547	Medium	200869_at	RPL18AP3	ribosomal protein L18a pseudogene 3	#N/A	3.98036	#N/A	0.0562287	0.0013378	0.0355172	1.14488	1.21605	1.16006	0.0139646
548	Medium	209360_s_at	Runx1	runt-related transcription factor 1	#N/A	3.97852	#N/A	0.032909	0.000113703	0.0397317	1.52436	1.94154	1.51142	0.00184667
549	Medium	233681_at	Krtap3-3	keratin associated protein 3-3	#N/A	3.97144	#N/A	0.0421126	0.00158152	0.0178959	1.15141	1.21033	1.17723	0.0144468
550	Medium	217025_s_at	DBN1	drebrin 1	#N/A	3.97008	#N/A	0.0418219	0.00593785	0.0926074	1.38944	1.48401	1.33016	0.035983
551	Medium	203424_s_at	IGFBP5	insulin-like growth factor binding protein 5	#N/A	3.96383	#N/A	0.0425555	0.00105227	0.174005	2.19786	3.02115	1.7872	0.0125602
552	Medium	218355_at	KIF4A	kinesin family member 4B; kinesin family member 4A	#N/A	3.95714	#N/A	0.165389	0.000397535	0.0107109	1.13579	1.3074	1.2379	0.00428502
553	Medium	204953_at	SNAP91	synaptosomal-associated protein, 91kDa homolog (mouse)	#N/A	3.95213	#N/A	0.0443784	0.000939741	0.0373687	1.19243	1.28779	1.20222	0.00987425
554	Medium	241102_at	PBX1	pre-B-cell leukemia homeobox 1	#N/A	3.94741	#N/A	0.0115587	0.00469201	0.0197358	1.24565	1.24738	1.22782	0.0321053
555	Medium	222077_s_at	RACGAP1P	Rac GTPase activating protein 1 pseudogene; Rac GTPase activating protein 1	#N/A	3.94715	#N/A	0.221002	0.00130078	0.0104136	1.21849	1.50118	1.44083	0.0120763
556	Medium	241650_x_at	Hmcn2	hemicentin 2	#N/A	3.92669	#N/A	0.437311	0.00110405	0.139246	1.19557	1.65256	1.3262	0.0101851
557	Medium	1568720_at	ZNF506	zinc finger protein 506	#N/A	3.92644	#N/A	0.155739	0.00374126	0.0150138	1.13304	1.23217	1.21816	0.0291764
558	Medium	211914_x_at	NF1	neurofibromin 1	#N/A	3.92303	#N/A	0.0187516	0.00187055	0.0660037	1.21512	1.25884	1.17397	0.0154681
559	Medium	231930_at	elmod1	ELMO/CED-12 domain containing 1	#N/A	3.92197	#N/A	0.0155231	0.000220981	0.0193844	2.02006	2.61063	1.99931	0.00361292
560	Medium	223478_at	TIMM8B	similar to translocase of inner mitochondrial membrane 8 homolog B; translocase of inner mitochondrial membrane 8 homolog B (yeast)	#N/A	3.92037	#N/A	0.0248017	0.000378159	0.011503	1.241	1.35707	1.27571	0.00404828
561	Medium	202178_at	Prkcz	protein kinase C, zeta	#N/A	3.91747	#N/A	0.00948422	0.00582028	0.0486478	1.39697	1.38444	1.30604	0.0361201
562	Medium	214672_at	TTLL5	tubulin tyrosine ligase-like family, member 5	#N/A	3.91732	#N/A	0.0200551	0.00117754	0.0213466	1.46317	1.60781	1.46795	0.0114218
563	Medium	222753_s_at	SPCS3	signal peptidase complex subunit 3 homolog (S. cerevisiae)	#N/A	3.91619	#N/A	0.032958	0.00177453	0.015141	1.58821	1.83198	1.6956	0.0140549
564	Medium	201851_at	SH3GL1	SH3-domain GRB2-like 1	#N/A	3.91328	#N/A	0.0307574	0.000944208	0.0210939	1.15453	1.21613	1.16643	0.00852167
565	Medium	240041_at	PTCHD1	patched domain containing 1	#N/A	3.90747	#N/A	0.177197	0.0032647	0.00991083	2.02947	3.51153	3.39662	0.0218783
566	Medium	201896_s_at	Psrc1	proline/serine-rich coiled-coil 1	#N/A	3.8937	#N/A	0.0171532	0.00533212	0.0100737	1.72071	1.77645	1.79901	0.0343985
567	Medium	1562099_at			#N/A	3.89041	#N/A	0.0554775	0.00188993	0.013815	1.21985	1.32565	1.28494	0.0144275
568	Medium	206248_at	Prkce	protein kinase C, epsilon	#N/A	3.88925	#N/A	0.228502	0.00149266	0.013659	1.16264	1.36831	1.31303	0.0134648
569	Medium	208753_s_at	NAP1L1	nucleosome assembly protein 1-like 1	#N/A	3.88798	#N/A	0.0273423	0.00104601	0.0148388	1.20481	1.27704	1.22961	0.0112672
570	Medium	220272_at	Bnc2	basonuclin 2	#N/A	3.88533	#N/A	0.0165895	0.00335446	0.0290467	1.67052	1.76577	1.6172	0.0249531
571	Medium	233625_x_at	Cpsf3l	cleavage and polyadenylation specific factor 3-like	#N/A	3.88445	#N/A	0.0570047	0.0014097	0.0113125	1.18083	1.27174	1.24083	0.0137906
572	Medium	209032_s_at	CADM1	cell adhesion molecule 1	#N/A	3.88358	#N/A	0.121459	0.00157453	0.184158	1.48288	1.95125	1.42692	0.0142389
573	Medium	212944_at	SLC5A3	solute carrier family 5 (sodium/myo-inositol cotransporter), member 3	#N/A	3.87985	#N/A	0.0312863	0.00296527	0.124011	2.30202	2.77579	1.90224	0.0209179
574	Medium	230469_at	RTKN2	rhotekin 2	#N/A	3.87264	#N/A	0.016465	0.00289599	0.0732822	1.39774	1.45105	1.30342	0.0228865
575	Medium	1558570_at	LOC145783	hypothetical LOC145783	#N/A	3.87157	#N/A	0.0461344	0.00708913	0.0851804	1.14942	1.18009	1.13296	0.0422988
576	Medium	205663_at	PCBP3	poly(rC) binding protein 3	#N/A	3.87108	#N/A	0.0125478	0.002202	0.0374043	1.56547	1.63875	1.47264	0.0177339
577	Medium	207014_at	Gabra2	gamma-aminobutyric acid (GABA) A receptor, alpha 2	#N/A	3.86364	#N/A	0.0276631	0.00805446	0.0197738	1.75857	1.83834	1.82665	0.0475681
578	Medium	224254_x_at			#N/A	3.86234	#N/A	0.00981901	0.000388545	0.0172652	1.43495	1.55509	1.40328	0.00512005
579	Medium	235723_at	Bnc2	basonuclin 2	#N/A	3.85651	#N/A	0.0499373	0.00636664	0.00966573	1.53602	1.69021	1.73953	0.0403201
580	Medium	229622_at	FAM132B	family with sequence similarity 132, member B	#N/A	3.8539	#N/A	0.0229398	0.00426149	0.144515	1.18107	1.20506	1.12436	0.0314099
581	Medium	217756_x_at	SERF2	chromosome 15 open reading frame 63; small EDRK-rich factor 2	#N/A	3.8527	#N/A	0.547115	0.00780395	0.189873	1.0921	1.27377	1.15982	0.0433754
582	Medium	1569512_at	SVIL	supervillin	#N/A	3.84626	#N/A	0.0385449	0.00183911	0.0190455	1.60325	1.87254	1.70492	0.0167347
583	Medium	212431_at	Hmgxb3	HMG box domain containing 3	#N/A	3.84374	#N/A	0.0254524	0.00351204	0.00990336	1.10542	1.12397	1.12225	0.024882
584	Medium	236035_at			#N/A	3.83792	#N/A	0.0202877	0.00511196	0.0145736	1.61653	1.67935	1.66867	0.0349688
585	Medium	203221_at	LOC645381	similar to transducin-like enhancer of split 1 (E(sp1) homolog, Drosophila); transducin-like enhancer of split 1 (E(sp1) homolog, Drosophila)	#N/A	3.83636	#N/A	0.021114	0.000468293	0.0382781	1.46246	1.67064	1.42001	0.0053702
586	Medium	222450_at	PMEPA1	prostate transmembrane protein, androgen induced 1	#N/A	3.83568	#N/A	0.0124971	0.00211287	0.874009	1.74533	1.8551	1.11265	0.0175614
587	Medium	240181_at	ZSCAN12	zinc finger and SCAN domain containing 12	#N/A	3.83533	#N/A	0.0504469	0.00331537	0.0177668	1.07885	1.10535	1.09528	0.0264814
588	Medium	210975_x_at	FASTK	Fas-activated serine/threonine kinase	#N/A	3.83439	#N/A	0.185552	0.00415731	0.0646032	1.10038	1.18181	1.13398	0.0293398
589	Medium	1555778_a_at	postn	periostin, osteoblast specific factor	#N/A	3.83069	#N/A	0.107189	0.00165195	0.0243481	2.41731	4.24099	3.25803	0.0143597
590	Medium	204712_at	Wif1	WNT inhibitory factor 1	#N/A	3.82712	#N/A	0.0137386	0.0013133	0.0391383	4.60181	6.026	3.74976	0.0112233
591	Medium	228537_at	GLI2	GLI family zinc finger 2	#N/A	3.82193	#N/A	0.0734341	0.0033526	0.0316464	1.18034	1.26418	1.21622	0.024856
592	Medium	238344_at	mest	mesoderm specific transcript homolog (mouse)	#N/A	3.82118	#N/A	0.0509753	0.00690762	0.0155651	1.54317	1.6969	1.69925	0.0412868
593	Medium	211958_at	IGFBP5	insulin-like growth factor binding protein 5	#N/A	3.81417	#N/A	0.0807399	0.00247116	0.0450963	1.57888	1.97506	1.68039	0.0193846
594	Medium	203488_at	LPHN1	latrophilin 1	#N/A	3.81347	#N/A	0.0551569	0.00556944	0.0590443	1.24911	1.32951	1.24885	0.0321083
595	Medium	224733_at	Cmtm3	CKLF-like MARVEL transmembrane domain containing 3	#N/A	3.81314	#N/A	0.0644219	0.00434678	0.0578131	1.26085	1.36453	1.27121	0.030631
596	Medium	239386_at			#N/A	3.80946	#N/A	0.594992	0.000400273	0.00976978	1.02598	1.10343	1.085	0.00504921
597	Medium	224519_at	LOC100132161	similar to hCG1993567	#N/A	3.8085	#N/A	0.0671863	0.00209956	0.428211	1.09058	1.13375	1.04921	0.0187796
598	Medium	204643_s_at	ENOX2	ecto-NOX disulfide-thiol exchanger 2	#N/A	3.8055	#N/A	0.0207299	0.00559256	0.0907971	1.36547	1.39997	1.27421	0.0337372
599	Medium	217279_x_at	MMP14	matrix metallopeptidase 14 (membrane-inserted)	#N/A	3.80548	#N/A	0.0185672	0.000966931	0.00894973	1.34313	1.45055	1.38973	0.00932899
600	Medium	216997_x_at	Tle4	transducin-like enhancer of split 4 (E(sp1) homolog, Drosophila)	#N/A	3.80231	#N/A	0.00912177	0.00105382	0.0467981	1.15317	1.17495	1.12109	0.0116626
601	Medium	203764_at	DLGAP5	discs, large (Drosophila) homolog-associated protein 5	#N/A	3.79983	#N/A	0.212902	0.000474934	0.0115716	1.19177	1.47949	1.36983	0.00425418
602	Medium	201297_s_at	MOBKL1B	MOB1, Mps One Binder kinase activator-like 1B (yeast)	#N/A	3.79905	#N/A	0.0507559	0.00179311	0.00959632	1.29137	1.43584	1.39358	0.0135858
603	Medium	223284_at	nat14	N-acetyltransferase 14 (GCN5-related, putative)	#N/A	3.7968	#N/A	0.0257082	0.000912954	0.0338003	1.38194	1.53762	1.36812	0.00926624
604	Medium	229523_at	TMEM200C	two transmembrane domain family member A	#N/A	3.79609	#N/A	0.0135205	0.00245134	0.0306729	2.40811	2.62424	2.20855	0.021908
605	Medium	226987_at	RBM15B	RNA binding motif protein 15B	#N/A	3.7926	#N/A	0.0135347	0.00264263	0.0325282	1.16151	1.17772	1.14314	0.0209343
606	Medium	201042_at	tgm2	transglutaminase 2 (C polypeptide, protein-glutamine-gamma-glutamyltransferase)	#N/A	3.78372	#N/A	0.127535	0.00626751	0.0178613	1.66578	2.16175	2.11038	0.0386075
607	Medium	230493_at	SHISA2	shisa homolog 2 (Xenopus laevis)	#N/A	3.78061	#N/A	0.111983	0.000555057	0.509851	1.75723	2.81142	1.36898	0.00685484
608	Medium	208305_at	PGR	progesterone receptor	#N/A	3.77994	#N/A	0.0125331	0.0037364	0.0244587	2.0793	2.17061	1.97233	0.0278791
609	Medium	234049_at	FLJ10661	family with sequence similarity 86, member A pseudogene	#N/A	3.77798	#N/A	0.0618945	0.00791517	0.0135142	1.17007	1.21639	1.22357	0.0452826
610	Medium	236660_at			#N/A	3.77249	#N/A	0.0149291	0.00105034	0.0230912	1.13249	1.16191	1.12662	0.0113763
611	Medium	203129_s_at	KIF5C	kinesin family member 5C	#N/A	3.7722	#N/A	0.208984	0.00680804	0.0381749	1.20272	1.37487	1.32024	0.0416765
612	Medium	1557814_a_at	SSBP2	single-stranded DNA binding protein 2	#N/A	3.77187	#N/A	0.0655443	0.000814973	0.00937107	1.0946	1.15061	1.13147	0.00992762
613	Medium	227452_at			#N/A	3.77147	#N/A	0.0848299	0.00516003	0.279885	1.16862	1.24212	1.11775	0.0360778
614	Medium	212502_at	Ado	2-aminoethanethiol (cysteamine) dioxygenase	#N/A	3.7677	#N/A	0.0367704	0.00199221	0.375439	1.12842	1.17389	1.06644	0.0145916
615	Medium	209206_at	SEC22B	SEC22 vesicle trafficking protein homolog B (S. cerevisiae)	#N/A	3.76303	#N/A	0.0420987	0.00201321	0.0109996	1.20239	1.28067	1.25449	0.017197
616	Medium	34408_at	rtn2	reticulon 2	#N/A	3.76294	#N/A	0.473378	0.00588785	0.0188846	1.11311	1.31185	1.29657	0.0378504
617	Medium	229796_at	Six4	SIX homeobox 4	#N/A	3.75899	#N/A	0.0330455	0.00714296	0.0425232	1.23319	1.26523	1.22536	0.0445601
618	Medium	219184_x_at	TIMM22	translocase of inner mitochondrial membrane 22 homolog (yeast)	#N/A	3.75609	#N/A	0.0494591	0.00210015	0.0293401	1.17162	1.24358	1.19143	0.0165464
619	Medium	235451_at	Smad5	SMAD family member 5	#N/A	3.7546	#N/A	0.0128255	0.00703302	0.0112896	1.27775	1.27244	1.28726	0.0423188
620	Medium	230956_at	C11orf92	chromosome 11 open reading frame 92	#N/A	3.74942	#N/A	0.331403	0.00264994	0.0664842	1.09954	1.23962	1.16643	0.0199181
621	Medium	1558540_s_at	SLC2A11	solute carrier family 2 (facilitated glucose transporter), member 11	#N/A	3.74833	#N/A	0.0119711	0.00230272	0.0242801	1.45811	1.51267	1.41726	0.0193034
622	Medium	227413_at	UBLCP1	ubiquitin-like domain containing CTD phosphatase 1	#N/A	3.74258	#N/A	0.0217973	0.00309427	0.0417401	1.24989	1.29666	1.22654	0.0211211
623	Medium	232783_at	C9orf3	chromosome 9 open reading frame 3	#N/A	3.73979	#N/A	0.0244957	0.000274915	0.112445	1.46673	1.72261	1.33737	0.00454836
624	Medium	1556381_at	naa15	NMDA receptor regulated 1	#N/A	3.73964	#N/A	0.0334428	0.000760721	0.0340726	1.16175	1.23396	1.16352	0.00804716
625	Medium	202362_at	RAP1A	RAP1A, member of RAS oncogene family	#N/A	3.73946	#N/A	0.0735733	0.00220004	0.0140621	1.23739	1.36538	1.32694	0.0181992
626	Medium	206829_x_at	ZNF430	zinc finger protein 430	#N/A	3.73528	#N/A	0.00896957	0.00373762	0.0174106	1.20874	1.20957	1.19292	0.0287207
627	Medium	206364_at	KIF14	kinesin family member 14	#N/A	3.7332	#N/A	0.108112	0.00106825	0.0210014	1.19028	1.34751	1.26848	0.00981128
628	Medium	216039_at	PMS2	postmeiotic segregation increased 2-like 5; postmeiotic segregation increased 2-like 5-like; similar to postmeiotic segregation increased 2-like 2; postmeiotic segregation increased 2-like 2 pseudogene	#N/A	3.73307	#N/A	0.0304334	0.00798234	0.0217321	1.80238	1.91043	1.87566	0.0463894
629	Medium	209921_at	SLC7A11	solute carrier family 7, (cationic amino acid transporter, y+ system) member 11	#N/A	3.73065	#N/A	0.173572	0.00332232	0.00915673	1.21917	1.41412	1.40864	0.0257113
630	Medium	214185_at	Khdrbs1	KH domain containing, RNA binding, signal transduction associated 1	#N/A	3.72997	#N/A	0.0116979	0.00318642	0.0249779	1.23936	1.25579	1.2179	0.0244165
631	Medium	229252_at	Atg9b	ATG9 autophagy related 9 homolog B (S. cerevisiae)	#N/A	3.72911	#N/A	0.0473828	0.00401472	0.0405625	1.1098	1.141	1.11458	0.0297116
632	Medium	227118_s_at	MRPS26	mitochondrial ribosomal protein S26	#N/A	3.72832	#N/A	0.0396362	0.00190651	0.0383541	1.09513	1.12826	1.09748	0.0171265
633	Medium	222640_at	DNMT3A	DNA (cytosine-5-)-methyltransferase 3 alpha	#N/A	3.72475	#N/A	0.00976193	0.00487881	0.0153136	1.39436	1.39339	1.3764	0.0312025
634	Medium	218991_at	HEATR6	HEAT repeat containing 6	#N/A	3.72385	#N/A	0.160213	0.00154488	0.0504579	1.13061	1.25797	1.17577	0.0122054
635	Medium	227004_at	CDKL5	cyclin-dependent kinase-like 5	#N/A	3.72268	#N/A	0.0524927	0.000688656	0.0567933	1.31905	1.52362	1.31805	0.00700272
636	Medium	218070_s_at	Gmppa	GDP-mannose pyrophosphorylase A	#N/A	3.71819	#N/A	0.0682995	0.00161343	0.00935755	1.15541	1.24608	1.21858	0.0113221
637	Medium	218137_s_at	SMAP1	small ArfGAP 1	#N/A	3.71663	#N/A	0.0166999	0.00215405	0.116897	1.25232	1.29468	1.17373	0.0188145
638	Medium	200679_x_at	HMGB1	high-mobility group box 1; high-mobility group box 1-like 10	#N/A	3.71571	#N/A	0.234735	0.00542189	0.0635443	1.10259	1.19657	1.14926	0.0341999
639	Medium	1558683_a_at	HMGA2	high mobility group AT-hook 2	#N/A	3.70864	#N/A	0.0234881	0.000512766	0.0274622	1.32832	1.49755	1.32455	0.00437938
640	Medium	202723_s_at	foxo1	forkhead box O1	#N/A	3.70525	#N/A	0.113785	0.00427029	0.124565	1.44343	1.75139	1.43804	0.0273039
641	Medium	242851_at	KIAA1919	KIAA1919	#N/A	3.70412	#N/A	0.0510445	0.00103813	0.0441876	1.28904	1.45025	1.30206	0.00980793
642	Medium	226654_at	Muc12	mucin 12, cell surface associated; similar to mucin 11	#N/A	3.6942	#N/A	0.0561584	0.00315911	0.0345656	1.24134	1.33691	1.26918	0.0255232
643	Medium	1556627_at	DRP2	dystrophin related protein 2	#N/A	3.69262	#N/A	0.0136015	0.00706789	0.00919292	1.34714	1.34527	1.37202	0.0413657
644	Medium	224702_at	tmem167a	similar to transmembrane protein 167A; transmembrane protein 167A	#N/A	3.69162	#N/A	0.0231059	0.0022085	0.052093	1.33506	1.41216	1.29137	0.0183882
645	Medium	33760_at	Pex14	peroxisomal biogenesis factor 14	#N/A	3.68787	#N/A	0.114394	0.00264207	0.0589489	1.16054	1.27086	1.19028	0.0190984
646	Medium	217768_at	c14orf166	chromosome 14 open reading frame 166	#N/A	3.68754	#N/A	0.0119044	0.00389533	0.0486507	1.13745	1.14298	1.11149	0.0288038
647	Medium	201431_s_at	Dpysl3	dihydropyrimidinase-like 3	#N/A	3.68744	#N/A	0.493037	0.00491631	0.0138699	1.12358	1.36613	1.35623	0.0320349
648	Medium	211542_x_at	rps10	ribosomal protein S10; ribosomal protein S10 pseudogene 4; ribosomal protein S10 pseudogene 11; ribosomal protein S10 pseudogene 22; ribosomal protein S10 pseudogene 7; ribosomal protein S10 pseudogene 13	#N/A	3.68595	#N/A	0.054448	0.00104736	0.0618872	1.09863	1.15165	1.09726	0.00990612
649	Medium	222760_at	ZNF703	zinc finger protein 703	#N/A	3.68229	#N/A	0.303596	0.00509499	0.0907012	1.34248	1.82374	1.53965	0.0350336
650	Medium	212124_at	Zmiz1	zinc finger, MIZ-type containing 1	#N/A	3.68214	#N/A	0.0272396	0.00271668	0.335753	1.46104	1.57899	1.22663	0.0218996
651	Medium	210977_s_at	HSF4	heat shock transcription factor 4	#N/A	3.67972	#N/A	0.184909	0.00624282	0.119052	1.09437	1.1632	1.1088	0.039601
652	Medium	202580_x_at	FOXM1	forkhead box M1	#N/A	3.67936	#N/A	0.163474	0.000435803	0.0128878	1.12584	1.27721	1.21386	0.00542681
653	Medium	215478_at	RIMS2	regulating synaptic membrane exocytosis 2	#N/A	3.67481	#N/A	0.189502	0.00453782	0.0159987	1.22561	1.42356	1.40299	0.0320609
654	Medium	225156_at	ELOF1	elongation factor 1 homolog (S. cerevisiae)	#N/A	3.6731	#N/A	0.0367396	0.000693518	0.0744306	1.17495	1.26278	1.15445	0.00642095
655	Medium	242230_at	ATXN1	ataxin 1	#N/A	3.6714	#N/A	0.0965385	0.00352025	0.0393546	1.13666	1.20899	1.16716	0.0261202
656	Medium	201867_s_at	tbl1x	transducin (beta)-like 1X-linked	#N/A	3.66753	#N/A	0.111372	0.00732726	0.333669	1.66163	2.06137	1.43137	0.044854
657	Medium	1570290_at			#N/A	3.66655	#N/A	0.0291328	0.00102978	0.0148001	1.12264	1.16627	1.13792	0.0106242
658	Medium	1552848_a_at	PTCHD1	patched domain containing 1	#N/A	3.66437	#N/A	0.244462	0.00493734	0.0213049	1.65818	2.5822	2.41396	0.0336012
659	Medium	1560865_a_at			#N/A	3.65924	#N/A	0.109415	0.00194223	0.0674358	1.25623	1.44804	1.29424	0.017197
660	Medium	200004_at	EIF4G2	eukaryotic translation initiation factor 4 gamma, 2	#N/A	3.65642	#N/A	0.110336	0.00667305	0.144899	1.09043	1.13359	1.08553	0.0389564
661	Medium	1562844_at	LOC339822	hypothetical protein LOC339822	#N/A	3.65094	#N/A	0.10371	0.00196315	0.0368847	1.11497	1.18921	1.14528	0.018233
662	Medium	204301_at	Kbtbd11	kelch repeat and BTB (POZ) domain containing 11	#N/A	3.64979	#N/A	0.0165475	0.0077652	0.0336274	1.51698	1.52119	1.46277	0.0475819
663	Medium	1553107_s_at	C5orf24	chromosome 5 open reading frame 24	#N/A	3.64884	#N/A	0.0621297	0.00203885	0.574273	1.15437	1.22782	1.06636	0.016795
664	Medium	227014_at	ASPHD2	aspartate beta-hydroxylase domain containing 2	#N/A	3.6438	#N/A	0.0212215	0.00101739	0.0766027	1.30477	1.40717	1.24151	0.0104025
665	Medium	224499_s_at	AICDA	activation-induced cytidine deaminase	#N/A	3.64278	#N/A	0.0613265	0.00341859	0.0099223	1.19623	1.27677	1.27191	0.0238662
666	Medium	223151_at	DCUN1D5	DCN1, defective in cullin neddylation 1, domain containing 5 (S. cerevisiae)	#N/A	3.64002	#N/A	0.0116144	0.000911588	0.0101278	1.17316	1.21201	1.17936	0.00797622
667	Medium	65493_at	HEATR6	HEAT repeat containing 6	#N/A	3.63985	#N/A	0.170002	0.00130366	0.0282057	1.16708	1.34062	1.2571	0.0118976
668	Medium	202495_at	Tbcc	tubulin folding cofactor C	#N/A	3.63701	#N/A	0.00914395	0.000805702	0.0600315	1.19831	1.24057	1.14918	0.00711745
669	Medium	211737_x_at	PTN	pleiotrophin	#N/A	3.6347	#N/A	0.0839889	0.00276216	0.0100487	1.48278	1.78918	1.752	0.0226739
670	Medium	200057_s_at	nonO	non-POU domain containing, octamer-binding	#N/A	3.63358	#N/A	0.0139177	0.00243161	0.0213578	1.17275	1.19243	1.16522	0.0213859
671	Medium	226549_at	Sbk1	SH3-binding domain kinase 1	#N/A	3.63306	#N/A	0.0112212	0.00411863	0.0502932	1.26269	1.27059	1.20773	0.0291801
672	Medium	219544_at	c13orf34	chromosome 13 open reading frame 34	#N/A	3.62713	#N/A	0.0141283	0.00177157	0.0116737	1.13171	1.15389	1.13721	0.0140549
673	Medium	226015_at	ZNF12	postmeiotic segregation increased 2-like 3; zinc finger protein 12	#N/A	3.62479	#N/A	0.0157181	0.00564628	0.0310911	1.26505	1.27385	1.24014	0.0378753
674	Medium	227231_at	KIAA1211	KIAA1211	#N/A	3.62187	#N/A	0.00934526	0.00302011	0.0468367	2.41731	2.51996	2.03158	0.0237159
675	Medium	227996_at	FARP1	FERM, RhoGEF (ARHGEF) and pleckstrin domain protein 1 (chondrocyte-derived)	#N/A	3.6215	#N/A	0.0220636	0.000803377	0.0178151	1.15853	1.21361	1.16619	0.00869066
676	Medium	1560153_at	FRAS1	Fraser syndrome 1	#N/A	3.62146	#N/A	0.0474427	0.00352258	0.0165299	1.13997	1.18509	1.16862	0.0246744
677	Medium	1555777_at	postn	periostin, osteoblast specific factor	#N/A	3.61953	#N/A	0.07677	0.00218269	0.0506954	2.24373	3.30328	2.43361	0.0185077
678	Medium	232073_at	PPFIA2	protein tyrosine phosphatase, receptor type, f polypeptide (PTPRF), interacting protein (liprin), alpha 2	#N/A	3.61313	#N/A	0.103701	0.00297449	0.042841	1.34108	1.57505	1.42791	0.0209162
679	Medium	241712_at	Cby3	chibby homolog 3 (Drosophila)	#N/A	3.60699	#N/A	0.245907	0.00520898	0.338267	1.11242	1.22323	1.09954	0.031889
680	Medium	213080_x_at	rpl5	ribosomal protein L5 pseudogene 34; ribosomal protein L5 pseudogene 1; ribosomal protein L5	#N/A	3.60676	#N/A	0.0197741	0.000793514	0.01858	1.10275	1.13375	1.10512	0.00925073
681	Medium	204691_x_at	pla2g6	phospholipase A2, group VI (cytosolic, calcium-independent)	#N/A	3.60446	#N/A	0.031336	0.00209836	0.0394487	1.14631	1.19003	1.14306	0.0160647
682	Medium	219532_at	ELOVL4	elongation of very long chain fatty acids (FEN1/Elo2, SUR4/Elo3, yeast)-like 4	#N/A	3.60019	#N/A	0.0771117	0.00374774	0.0216694	1.24237	1.35858	1.31558	0.0274898
683	Medium	206377_at	FOXF2	forkhead box F2	#N/A	3.59952	#N/A	0.14075	0.000554597	0.155203	1.17536	1.36613	1.17283	0.00630818
684	Medium	225942_at	NLN	neurolysin (metallopeptidase M3 family)	#N/A	3.59943	#N/A	0.0103277	0.00173231	0.00936969	1.34994	1.38886	1.35849	0.0166636
685	Medium	240679_at	STK32B	serine/threonine kinase 32B	#N/A	3.59905	#N/A	0.0111971	0.00187978	0.0463919	1.34546	1.39001	1.27624	0.01771
686	Medium	217875_s_at	PMEPA1	prostate transmembrane protein, androgen induced 1	#N/A	3.59792	#N/A	0.013974	0.00220234	0.990096	1.70078	1.81152	1.04131	0.017847
687	Medium	229405_at	Kif7	kinesin family member 7	#N/A	3.59778	#N/A	0.0276911	0.00677314	0.0605399	1.0899	1.09977	1.0793	0.0413922
688	Medium	233769_at		ENSG00000216881	#N/A	3.59466	#N/A	0.0266061	0.00122048	0.102261	1.11443	1.14894	1.08854	0.0139425
689	Medium	1567010_at			#N/A	3.59256	#N/A	0.0184112	0.00184994	0.0754015	1.15453	1.18616	1.12155	0.0152547
690	Medium	243997_x_at	PSPC1	paraspeckle component 1; paraspeckle protein 1 pseudogene	#N/A	3.58858	#N/A	0.0635906	0.00322057	0.190416	1.25954	1.37545	1.19507	0.0222499
691	Medium	222020_s_at	Ntm	neurotrimin	#N/A	3.5839	#N/A	0.69356	0.00123222	0.574346	1.07542	1.35088	1.09247	0.0103409
692	Medium	232815_at	FBXO3	F-box protein 3	#N/A	3.58203	#N/A	0.0164695	0.00229478	0.154823	1.49609	1.58689	1.30514	0.0189022
693	Medium	227442_at	cox18	COX18 cytochrome c oxidase assembly homolog (S. cerevisiae)	#N/A	3.58159	#N/A	0.112601	0.00226201	0.112552	1.17032	1.28869	1.17267	0.0178443
694	Medium	45687_at	PRR14	proline rich 14	#N/A	3.58117	#N/A	0.137267	0.00665019	0.0148592	1.08696	1.13469	1.13619	0.0398462
695	Medium	231299_at	AGAP3	ArfGAP with GTPase domain, ankyrin repeat and PH domain 3	#N/A	3.57986	#N/A	0.758335	0.00192518	0.0195534	1.0284	1.13163	1.11003	0.0145916
696	Medium	200817_x_at	RPS10	ribosomal protein S10; ribosomal protein S10 pseudogene 4; ribosomal protein S10 pseudogene 11; ribosomal protein S10 pseudogene 22; ribosomal protein S10 pseudogene 7; ribosomal protein S10 pseudogene 13	#N/A	3.57333	#N/A	0.0798623	0.000941009	0.0562098	1.08953	1.14766	1.09771	0.0100367
697	Medium	209466_x_at	PTN	pleiotrophin	#N/A	3.57068	#N/A	0.064874	0.00339916	0.011024	1.54917	1.83592	1.78955	0.0233102
698	Medium	213479_at	Nptx2	neuronal pentraxin II	#N/A	3.57044	#N/A	0.0354638	0.00617073	0.0293095	2.19679	2.49735	2.27789	0.0373134
699	Medium	200014_s_at	Hnrnpc	heterogeneous nuclear ribonucleoprotein C (C1/C2)	#N/A	3.57026	#N/A	0.0460845	0.00272863	0.0478037	1.10076	1.13485	1.10198	0.0226705
700	Medium	218818_at	FHL3	four and a half LIM domains 3	#N/A	3.56911	#N/A	0.263467	0.00473428	0.0612231	1.17283	1.36509	1.27059	0.0302014
701	Medium	215876_at	ABCA1	ATP-binding cassette, sub-family A (ABC1), member 1	#N/A	3.56637	#N/A	0.0578747	0.00486154	0.0673465	1.26497	1.35858	1.25972	0.0302115
702	Medium	243683_at	Morf4l2	mortality factor 4 like 2	#N/A	3.555	#N/A	0.0406643	0.0039017	0.0519695	1.72071	1.96973	1.69525	0.0270945
703	Medium	226959_at	LOC283070	hypothetical LOC283070	#N/A	3.5534	#N/A	0.0159748	0.00328312	0.00999256	1.34453	1.38425	1.37678	0.0251585
704	Medium	209714_s_at	CDKN3	cyclin-dependent kinase inhibitor 3	#N/A	3.55272	#N/A	0.0485975	0.000490285	0.0567463	1.2274	1.3685	1.22417	0.00649966
705	Medium	207719_x_at	CEP170	centrosomal protein 170kDa	#N/A	3.55221	#N/A	0.0151215	0.0054431	0.0251253	1.38511	1.40834	1.35924	0.0308142
706	Medium	1559810_at	LOC642313	hypothetical LOC642313	#N/A	3.54798	#N/A	0.0100756	0.000870849	0.111839	1.29819	1.35613	1.19309	0.00857295
707	Medium	228233_at	FREM1	FRAS1 related extracellular matrix 1	#N/A	3.54631	#N/A	0.0268021	0.00762426	0.018387	2.04372	2.16926	2.15144	0.0455629
708	Medium	1566959_at	GAB2	GRB2-associated binding protein 2	#N/A	3.54528	#N/A	0.0186892	0.00854018	0.00986283	1.73279	1.74606	1.83528	0.0488971
709	Medium	233570_at	TSC1	tuberous sclerosis 1	#N/A	3.54461	#N/A	0.0780815	0.00428427	0.00976059	1.09232	1.13084	1.13336	0.0303586
710	Medium	209944_at	znf410	zinc finger protein 410	#N/A	3.54387	#N/A	0.0142996	0.0049241	0.0606467	1.15061	1.15701	1.1193	0.0314378
711	Medium	241614_at			#N/A	3.5429	#N/A	0.105564	0.00249829	0.0102334	1.14584	1.23919	1.22697	0.0192581
712	Medium	211962_s_at	zfp36l1	zinc finger protein 36, C3H type-like 1	#N/A	3.54165	#N/A	0.163041	0.00256229	0.131974	1.15397	1.28752	1.16675	0.0197002
713	Medium	208291_s_at	TH	tyrosine hydroxylase	#N/A	3.54078	#N/A	0.0222193	0.00146399	0.0250688	1.36094	1.46267	1.35792	0.0140549
714	Medium	205174_s_at	QPCT	glutaminyl-peptide cyclotransferase	#N/A	3.53737	#N/A	0.0796744	0.00378528	0.0222673	1.92332	2.54312	2.29533	0.0255097
715	Medium	221967_at	NXPH4	neurexophilin 4	#N/A	3.53686	#N/A	0.0243758	0.00657707	0.0453208	1.21672	1.23713	1.19706	0.0409395
716	Medium	215097_at	CAPZB	capping protein (actin filament) muscle Z-line, beta	#N/A	3.53604	#N/A	0.0186044	0.00447654	0.154398	1.19615	1.21285	1.12779	0.0335816
717	Medium	202565_s_at	SVIL	supervillin	#N/A	3.53534	#N/A	0.154853	0.0040203	0.00945262	1.20924	1.37183	1.37545	0.0282713
718	Medium	205833_s_at	PART1	prostate androgen-regulated transcript 1	#N/A	3.53164	#N/A	0.182108	0.00294422	0.145971	1.88361	3.11126	1.98302	0.0221573
719	Medium	202655_at	manf	mesencephalic astrocyte-derived neurotrophic factor	#N/A	3.5295	#N/A	0.0256242	0.00234802	0.0239454	1.21892	1.27509	1.22476	0.0161418
720	Medium	1570189_at	LOC388387	hypothetical LOC388387	#N/A	3.52918	#N/A	0.0215736	0.00255243	0.111506	1.13768	1.16239	1.10107	0.0200385
721	Medium	219434_at	Trem1	triggering receptor expressed on myeloid cells 1	#N/A	3.52868	#N/A	0.17921	0.00680539	0.00939989	1.08877	1.14926	1.16014	0.0430275
722	Medium	207956_x_at	PDS5B	PDS5, regulator of cohesion maintenance, homolog B (S. cerevisiae)	#N/A	3.52677	#N/A	0.00951802	0.00260695	0.0100749	1.49433	1.51835	1.4962	0.0207584
723	Medium	227230_s_at	KIAA1211	KIAA1211	#N/A	3.5258	#N/A	0.0175519	0.00380186	0.0412529	2.08147	2.23241	1.92132	0.0281576
724	Medium	225507_at	sfrs18	splicing factor, arginine/serine-rich 18	#N/A	3.52359	#N/A	0.0118528	0.000332542	0.0107804	1.24487	1.32685	1.25319	0.00364898
725	Medium	201407_s_at	SPDYA	protein phosphatase 1, catalytic subunit, beta isoform; speedy homolog A (Xenopus laevis)	#N/A	3.523	#N/A	0.393036	0.00422516	0.0108791	1.1425	1.37097	1.37021	0.0296041
726	Medium	218637_at	impact	Impact homolog (mouse)	#N/A	3.52278	#N/A	0.0230631	0.0045391	0.0109212	1.31759	1.36405	1.36245	0.0299149
727	Medium	214755_at	Uap1l1	UDP-N-acteylglucosamine pyrophosphorylase 1-like 1	#N/A	3.52255	#N/A	0.0125379	0.0082618	0.0887226	1.33219	1.32024	1.23413	0.0472381
728	Medium	1552976_at	DNAJB13	DnaJ (Hsp40) related, subfamily B, member 13	#N/A	3.5216	#N/A	0.0100678	0.000687035	0.0266284	1.26007	1.31631	1.22791	0.00750305
729	Medium	232729_at	FBXO32	F-box protein 32	#N/A	3.51934	#N/A	0.0151782	0.00502645	0.0226258	1.20464	1.2147	1.19532	0.0343693
730	Medium	217989_at	HSD17B11	hydroxysteroid (17-beta) dehydrogenase 11	#N/A	3.5185	#N/A	0.0924973	0.00331996	0.114689	1.58678	1.99598	1.56027	0.0234888
731	Medium	205267_at	POU2AF1	POU class 2 associating factor 1	#N/A	3.51633	#N/A	0.0231074	0.00250307	0.0254242	1.77806	1.97835	1.77818	0.0210765
732	Medium	1559901_s_at	C21orf34	chromosome 21 open reading frame 34	#N/A	3.51628	#N/A	0.0605168	0.00231764	0.0724515	1.29909	1.44443	1.29128	0.0201233
733	Medium	223278_at	gjb2	gap junction protein, beta 2, 26kDa	#N/A	3.51525	#N/A	0.229794	0.00248142	0.215604	1.89408	3.50035	1.93845	0.0210765
734	Medium	214500_at	H2AFY	H2A histone family, member Y	#N/A	3.51481	#N/A	0.0191588	0.00506147	0.0166114	1.23722	1.25797	1.2466	0.0341856
735	Medium	211112_at	Slc12a4	solute carrier family 12 (potassium/chloride transporters), member 4	#N/A	3.51407	#N/A	0.112272	0.00337101	0.0852812	1.10038	1.16151	1.10865	0.0235779
736	Medium	240150_at	DCUN1D1	DCN1, defective in cullin neddylation 1, domain containing 1 (S. cerevisiae)	#N/A	3.51385	#N/A	0.0478252	0.00348417	0.0115918	1.1391	1.18419	1.17805	0.0239029
737	Medium	210539_at	TTLL5	tubulin tyrosine ligase-like family, member 5	#N/A	3.51302	#N/A	0.138936	0.00332338	0.0550586	1.07609	1.12803	1.09627	0.0253074
738	Medium	210134_x_at	shox2	short stature homeobox 2	#N/A	3.51089	#N/A	0.0492238	0.000819174	0.108174	1.23012	1.35924	1.19499	0.00925701
739	Medium	1553850_at	C21orf88	chromosome 21 open reading frame 88	#N/A	3.51063	#N/A	0.0217163	0.00189742	0.139181	1.15877	1.19466	1.10926	0.0167696
740	Medium	40016_g_at	MAST4	microtubule associated serine/threonine kinase family member 4	#N/A	3.50885	#N/A	0.129566	0.0017286	0.0109376	1.23012	1.42682	1.38166	0.0152485
741	Medium	1567627_at	CD74	CD74 molecule, major histocompatibility complex, class II invariant chain	#N/A	3.5087	#N/A	0.0684826	0.007897	0.168379	1.1846	1.24005	1.14774	0.0460664
742	Medium	213400_s_at	tbl1x	transducin (beta)-like 1X-linked	#N/A	3.50716	#N/A	0.0299448	0.00553072	0.22002	1.54157	1.63739	1.32244	0.0347609
743	Medium	214710_s_at	CCNB1	cyclin B1	#N/A	3.50572	#N/A	0.259007	0.00131004	0.0417472	1.16223	1.38597	1.27253	0.0138953
744	Medium	53076_at	B4GALT7	xylosylprotein beta 1,4-galactosyltransferase, polypeptide 7 (galactosyltransferase I)	#N/A	3.5053	#N/A	0.103865	0.00477759	0.232289	1.10926	1.1636	1.08666	0.0334893
745	Medium	209376_x_at	SFRS2IP	splicing factor, arginine/serine-rich 2, interacting protein	#N/A	3.50441	#N/A	0.537232	0.00809644	0.0146967	1.06518	1.18271	1.18912	0.0490339
746	Medium	212484_at	FAM89B	family with sequence similarity 89, member B	#N/A	3.50398	#N/A	0.045381	0.00228068	0.0165241	1.16643	1.22867	1.20047	0.0185446
747	Medium	229845_at	Mapkap1	mitogen-activated protein kinase associated protein 1	#N/A	3.50334	#N/A	0.0144054	0.00273442	0.0811315	1.10145	1.11142	1.07624	0.0216882
748	Medium	232910_at	NCRNA00081	non-protein coding RNA 81	#N/A	3.50221	#N/A	0.0896284	0.00297763	0.0701253	1.15749	1.24487	1.16894	0.0212738
749	Medium	1553586_at	NCRNA00095	non-protein coding RNA 95	#N/A	3.50108	#N/A	0.383927	0.00109162	0.0377663	1.05125	1.14084	1.10183	0.010637
750	Medium	204600_at	EPHB3	EPH receptor B3	#N/A	3.49939	#N/A	0.230633	0.00170834	0.0727968	1.19623	1.44844	1.2812	0.0140549
751	Medium	213122_at	TSPYL5	TSPY-like 5	#N/A	3.49795	#N/A	0.0218275	0.00399129	0.0130644	1.3705	1.4287	1.40883	0.0275776
752	Medium	237321_at			#N/A	3.49245	#N/A	0.225171	0.00157382	0.0109216	1.13171	1.28833	1.25614	0.0149146
753	Medium	1559881_s_at	ZNF12,PMS2L3	postmeiotic segregation increased 2-like 3; zinc finger protein 12	#N/A	3.49216	#N/A	0.0133639	0.00415113	0.0148981	1.22893	1.23919	1.22706	0.0312995
754	Medium	206308_at	TRDMT1	tRNA aspartic acid methyltransferase 1	#N/A	3.49101	#N/A	0.077761	0.00348624	0.0202826	1.14997	1.22145	1.19582	0.0247374
755	Medium	241386_at	BCAM	basal cell adhesion molecule (Lutheran blood group)	#N/A	3.48834	#N/A	0.200385	0.00793998	0.0109304	1.24946	1.45025	1.4873	0.0464694
756	Medium	232691_at	Sfxn5	sideroflexin 5	#N/A	3.48403	#N/A	0.408916	0.00246668	0.135619	1.12451	1.34938	1.19756	0.018333
757	Medium	203971_at	SLC31A1	solute carrier family 31 (copper transporters), member 1	#N/A	3.48333	#N/A	0.269307	0.00506433	0.0137674	1.12482	1.2585	1.2531	0.0329417
758	Medium	202968_s_at	dyrk2	dual-specificity tyrosine-(Y)-phosphorylation regulated kinase 2	#N/A	3.48228	#N/A	0.015677	0.00315222	0.108657	1.51372	1.58678	1.34901	0.0223183
759	Medium	213257_at	Sarm1	sterile alpha and TIR motif containing 1	#N/A	3.48164	#N/A	0.0223142	0.00693244	0.01827	1.21824	1.23525	1.22969	0.0406418
760	Medium	217755_at	HN1	hematological and neurological expressed 1	#N/A	3.48066	#N/A	0.0347223	0.00206944	0.00878991	1.27121	1.36245	1.34211	0.0168878
761	Medium	208443_x_at	shox2	short stature homeobox 2	#N/A	3.47645	#N/A	0.0705107	0.0012756	0.176779	1.46998	1.79602	1.365	0.0131796
762	Medium	1560058_at	LOC399900	hypothetical LOC399900	#N/A	3.46942	#N/A	0.0126064	0.0014174	0.0344697	1.30541	1.36084	1.2633	0.0127543
763	Medium	235542_at	TET3	tet oncogene family member 3	#N/A	3.46921	#N/A	0.0158723	0.00847803	0.0219098	1.55294	1.54864	1.53018	0.047887
764	Medium	205007_s_at	cib2	calcium and integrin binding family member 2	#N/A	3.46646	#N/A	0.0565585	0.00449421	0.0287623	1.17511	1.23439	1.2013	0.0285752
765	Medium	223094_s_at	ankh	ankylosis, progressive homolog (mouse)	#N/A	3.46537	#N/A	0.142419	0.00765361	0.0392427	1.25423	1.41108	1.35379	0.0443349
766	Medium	1557143_at	CSMD2	CUB and Sushi multiple domains 2	#N/A	3.46315	#N/A	0.0858659	0.00351632	0.115773	1.19342	1.29334	1.18206	0.0246467
767	Medium	223805_at	Osbpl6	oxysterol binding protein-like 6	#N/A	3.46181	#N/A	0.122676	0.00665416	0.225352	1.23593	1.3685	1.19665	0.0401735
768	Medium	234480_at	DKFZP761C1711	hypothetical protein DKFZp761C1711	#N/A	3.45761	#N/A	0.0274934	0.00325789	0.0121019	1.15157	1.18312	1.17462	0.0242973
769	Medium	214702_at	fn1	fibronectin 1	#N/A	3.45757	#N/A	0.0692211	0.00317601	0.0137779	1.58008	1.9	1.8283	0.0243202
770	Medium	222297_x_at	RPL18P11	ribosomal protein L18 pseudogene 11	#N/A	3.45749	#N/A	0.0420901	0.00193429	0.0989531	1.12358	1.16886	1.10458	0.0158706
771	Medium	233341_s_at	Polr1b	polymerase (RNA) I polypeptide B, 128kDa	#N/A	3.45402	#N/A	0.0140958	0.00771788	0.0133304	1.18534	1.1837	1.19011	0.0459245
772	Medium	211573_x_at	tgm2	transglutaminase 2 (C polypeptide, protein-glutamine-gamma-glutamyltransferase)	#N/A	3.45397	#N/A	0.0974527	0.00268183	0.0219431	1.41274	1.70232	1.58524	0.019802
773	Medium	237299_at			#N/A	3.45309	#N/A	0.00897841	0.00390274	0.039363	1.15877	1.16038	1.1299	0.0272256
774	Medium	1552367_a_at	Scin	scinderin	#N/A	3.451	#N/A	0.0921186	0.00705625	0.0137611	1.25972	1.36993	1.37936	0.0446588
775	Medium	1560958_s_at			#N/A	3.44968	#N/A	0.0294283	0.00754756	0.0132169	1.17927	1.19906	1.20673	0.0427954
776	Medium	210451_at	PKLR	pyruvate kinase, liver and RBC	#N/A	3.44925	#N/A	0.0477503	0.00191309	0.0314202	1.16304	1.22935	1.17887	0.0164349
777	Medium	232575_at	PCA3	prostate cancer antigen 3 (non-protein coding)	#N/A	3.44429	#N/A	0.0477665	0.00108334	0.0521485	1.09104	1.13265	1.09111	0.0118001
778	Medium	1554787_at	C9orf96	chromosome 9 open reading frame 96	#N/A	3.44317	#N/A	0.233779	0.0062702	0.0263542	1.05673	1.10466	1.09566	0.0392118
779	Medium	1566631_at			#N/A	3.44313	#N/A	0.113293	0.00758223	0.0114954	1.11412	1.16627	1.17674	0.0471561
780	Medium	211927_x_at	EEF1G	eukaryotic translation elongation factor 1 gamma	#N/A	3.44313	#N/A	0.0269623	0.00161871	0.0117183	1.11381	1.14512	1.13053	0.0150416
781	Medium	239738_at	DACH2	dachshund homolog 2 (Drosophila)	#N/A	3.44252	#N/A	0.0154677	0.00662006	0.0348014	1.50379	1.5111	1.44283	0.0416765
782	Medium	217135_x_at		ENSG00000172912	#N/A	3.43978	#N/A	0.339784	0.00437162	0.298704	1.06039	1.13729	1.06474	0.0285831
783	Medium	241350_at	FBXL22	F-box and leucine-rich repeat protein 22	#N/A	3.43946	#N/A	0.12312	0.00299867	0.0851915	1.32216	1.5658	1.36226	0.0236316
784	Medium	209487_at	Rbpms	RNA binding protein with multiple splicing	#N/A	3.43937	#N/A	0.212678	0.00674383	0.042245	1.24401	1.46104	1.38309	0.0394724
785	Medium	243210_at			#N/A	3.43852	#N/A	0.0161027	0.00431305	0.0511456	1.35135	1.37974	1.29092	0.0305201
786	Medium	230849_at	KCNA1	potassium voltage-gated channel, shaker-related subfamily, member 1 (episodic ataxia with myokymia)	#N/A	3.4378	#N/A	0.0272551	0.00167748	0.125027	1.21108	1.2713	1.15485	0.0151198
787	Medium	202111_at	SLC4A2	solute carrier family 4, anion exchanger, member 2 (erythrocyte membrane protein band 3-like 1)	#N/A	3.4358	#N/A	0.07109	0.00544985	0.0292326	1.21226	1.29298	1.25745	0.0364518
788	Medium	214096_s_at	SHMT2	serine hydroxymethyltransferase 2 (mitochondrial)	#N/A	3.43315	#N/A	0.032688	0.000705256	0.0115108	1.21495	1.31212	1.25762	0.00809291
789	Medium	1564785_at	C14orf183	hypothetical protein LOC196913	#N/A	3.4321	#N/A	0.0358331	0.00335325	0.0407956	1.57243	1.74715	1.56645	0.0258691
790	Medium	228273_at	PRR11	proline rich 11	#N/A	3.43069	#N/A	0.522564	0.00443404	0.0215303	1.1235	1.38607	1.34518	0.0311638
791	Medium	202139_at	AKR7A2	aldo-keto reductase family 7, member A2 (aflatoxin aldehyde reductase)	#N/A	3.43015	#N/A	0.0539373	0.000955763	0.04482	1.30822	1.49755	1.32519	0.00818444
792	Medium	213301_x_at	TRIM24	tripartite motif-containing 24	#N/A	3.42797	#N/A	0.0197965	0.00542949	0.030043	1.51362	1.56049	1.48607	0.0355451
793	Medium	236342_at	PLEKHG1	pleckstrin homology domain containing, family G (with RhoGef domain) member 1	#N/A	3.42792	#N/A	0.500337	0.0026906	0.0094448	1.06844	1.20957	1.20155	0.0205633
794	Medium	224432_at	Sh3glb2	SH3-domain GRB2-like endophilin B2	#N/A	3.42592	#N/A	0.378134	0.00570552	0.0532367	1.04855	1.11219	1.08953	0.0364436
795	Medium	221844_x_at	znf574	zinc finger protein 574	#N/A	3.42516	#N/A	0.0376674	0.00625706	0.0208525	1.70362	1.86038	1.8065	0.0413958
796	Medium	229465_s_at			#N/A	3.42432	#N/A	0.0933473	0.00252824	0.101821	1.23294	1.37755	1.23132	0.0208206
797	Medium	225680_at	LRWD1	leucine-rich repeats and WD repeat domain containing 1	#N/A	3.42424	#N/A	0.0531638	0.00503791	0.0392718	1.12225	1.15781	1.13147	0.0339539
798	Medium	239939_at	CDYL2	chromodomain protein, Y-like 2	#N/A	3.42348	#N/A	0.079092	0.005972	0.01097	1.08907	1.12202	1.12576	0.0380887
799	Medium	238249_at			#N/A	3.42291	#N/A	0.294887	0.00263152	0.0207061	1.25041	1.61933	1.5233	0.0202766
800	Medium	227225_at	ZNF503	zinc finger protein 503	#N/A	3.42275	#N/A	0.430131	0.00335609	0.010965	1.10496	1.28699	1.27677	0.0247829
801	Medium	1565877_at	NUP153	nucleoporin 153kDa	#N/A	3.41913	#N/A	0.0101351	0.00255998	0.0109729	1.24074	1.25893	1.24186	0.0190704
802	Medium	217888_s_at	ARFGAP1	ADP-ribosylation factor GTPase activating protein 1	#N/A	3.41863	#N/A	0.355226	0.00728335	0.0480454	1.11535	1.25919	1.21512	0.0431538
803	Medium	205107_s_at	EFNA4	ephrin-A4	#N/A	3.41846	#N/A	0.00884508	0.0032301	0.0087779	1.57899	1.59328	1.58997	0.0243116
804	Medium	230147_at	f2rl2	coagulation factor II (thrombin) receptor-like 2	#N/A	3.41724	#N/A	0.1178	0.00149453	0.0383536	1.76675	2.62097	2.06422	0.012987
805	Medium	1554160_a_at	ZNF446	zinc finger protein 446	#N/A	3.41674	#N/A	0.0248213	0.00608561	0.026389	1.12233	1.13485	1.1228	0.0382369
806	Medium	206499_s_at	SNHG3-RCC1	regulator of chromosome condensation 1; SNHG3-RCC1 readthrough transcript	#N/A	3.41274	#N/A	0.00878297	0.00554542	0.0710068	1.44663	1.43167	1.31221	0.0341528
807	Medium	215681_at	KIAA1654	KIAA1654 protein	#N/A	3.41236	#N/A	0.03105	0.00165105	0.0202748	1.21976	1.29199	1.23997	0.0139461
808	Medium	241950_at	WWC1	WW and C2 domain containing 1	#N/A	3.41213	#N/A	0.0551405	0.00704422	0.109326	1.11018	1.13824	1.09627	0.0416765
809	Medium	1556938_a_at			#N/A	3.41115	#N/A	0.0760775	0.00466265	0.0216532	1.2291	1.33016	1.29693	0.030449
810	Medium	1556259_at	CADM1	cell adhesion molecule 1	#N/A	3.40677	#N/A	0.0569201	0.00117151	0.0274782	1.0887	1.13493	1.10175	0.00959784
811	Medium	209418_s_at	Thoc5	THO complex 5	#N/A	3.40001	#N/A	0.319993	0.00738512	0.0758584	1.1065	1.22688	1.1704	0.042483
812	Medium	201341_at	Enc1	ectodermal-neural cortex (with BTB-like domain)	#N/A	3.39478	#N/A	0.106783	0.00145675	0.0163333	1.37898	1.69772	1.57549	0.0140549
813	Medium	1554890_a_at	Tia1	TIA1 cytotoxic granule-associated RNA binding protein	#N/A	3.39291	#N/A	0.139067	0.00489907	0.272923	1.18542	1.30713	1.1487	0.0341015
814	Medium	201789_at	DHRS7	dehydrogenase/reductase (SDR family) member 7	#N/A	3.39139	#N/A	0.177178	0.00243357	0.0692225	1.10412	1.1974	1.13508	0.0184486
815	Medium	1553140_at	PELO	pelota homolog (Drosophila)	#N/A	3.38295	#N/A	0.0581696	0.00761821	0.0275693	1.29003	1.37116	1.34062	0.0449634
816	Medium	205280_at	GLRB	glycine receptor, beta	#N/A	3.38282	#N/A	0.373152	0.00572194	0.0239742	1.35745	1.97096	1.87293	0.038058
817	Medium	228299_at	KCTD20	potassium channel tetramerisation domain containing 20	#N/A	3.38206	#N/A	0.0734399	0.00800105	0.0665849	1.15109	1.19831	1.15653	0.0467275
818	Medium	1557158_s_at	MLL3	myeloid/lymphoid or mixed-lineage leukemia 3	#N/A	3.37955	#N/A	0.346951	0.00810193	0.0418929	1.11613	1.25571	1.22061	0.0463645
819	Medium	233340_at	SPINK13	serine PI Kazal type 5-like 3	#N/A	3.37773	#N/A	0.0127094	0.00608161	0.0102303	1.36613	1.36708	1.38444	0.0374834
820	Medium	229300_at			#N/A	3.37677	#N/A	0.0447493	0.00506842	0.0414497	1.36993	1.47437	1.3829	0.0334797
821	Medium	1553780_at	MGC23270	hypothetical LOC196872	#N/A	3.37664	#N/A	0.484283	0.00565242	0.0112015	1.06688	1.18214	1.18707	0.0364702
822	Medium	230598_at	smek2	SMEK homolog 2, suppressor of mek1 (Dictyostelium)	#N/A	3.37649	#N/A	0.0296851	0.00148419	0.0139202	1.18198	1.24246	1.20807	0.0135726
823	Medium	1563038_at			#N/A	3.37646	#N/A	0.115125	0.00710503	0.0331924	1.12506	1.18591	1.16578	0.0431463
824	Medium	1570251_at	Hectd1	HECT domain containing 1	#N/A	3.37635	#N/A	0.0422544	0.00788864	0.054741	1.30369	1.36188	1.29271	0.0449137
825	Medium	219753_at	STAG3	stromal antigen 3	#N/A	3.37574	#N/A	0.221583	0.00258381	0.0220196	1.04768	1.09445	1.08058	0.0212584
826	Medium	65521_at	ube2d4	ubiquitin-conjugating enzyme E2D 4 (putative)	#N/A	3.37549	#N/A	0.222382	0.00696321	0.0197347	1.06622	1.12	1.11551	0.0411705
827	Medium	210677_at	Soat2	sterol O-acyltransferase 2	#N/A	3.37343	#N/A	0.0217968	0.00760112	0.0407048	1.28476	1.29999	1.25876	0.044103
828	Medium	1559419_at	CACNB2	calcium channel, voltage-dependent, beta 2 subunit	#N/A	3.36813	#N/A	0.0686653	0.00624546	0.0887227	1.68693	1.97712	1.65221	0.0407502
829	Medium	215604_x_at	ube2d2	ubiquitin-conjugating enzyme E2D 2 (UBC4/5 homolog, yeast)	#N/A	3.36773	#N/A	0.0145475	0.000719341	0.0184032	1.22349	1.28788	1.21875	0.00756611
830	Medium	208260_at	AVPR1B	arginine vasopressin receptor 1B	#N/A	3.36625	#N/A	0.231143	0.00517448	0.0231566	1.13564	1.26181	1.23851	0.0354686
831	Medium	204137_at	GPR137B	G protein-coupled receptor 137B	#N/A	3.36514	#N/A	0.0785618	0.00563085	0.3451	1.51246	1.75309	1.30414	0.0372175
832	Medium	209540_at	Igf1	insulin-like growth factor 1 (somatomedin C)	#N/A	3.36427	#N/A	0.0380891	0.00830974	0.230683	1.65749	1.77399	1.39523	0.0467441
833	Medium	235316_at	NAT8L	N-acetyltransferase 8-like (GCN5-related, putative)	#N/A	3.36168	#N/A	0.0312749	0.0020169	0.0186534	1.09642	1.1249	1.10611	0.0168878
834	Medium	205113_at	nefm	neurofilament, medium polypeptide	#N/A	3.36157	#N/A	0.0111276	0.00518158	0.0150774	3.30947	3.31866	3.19873	0.0340748
835	Medium	232644_x_at	ociad1	OCIA domain containing 1	#N/A	3.36106	#N/A	0.0366807	0.000949552	0.0442015	1.18222	1.26357	1.17838	0.00960153
836	Medium	210058_at	MAPK13	mitogen-activated protein kinase 13	#N/A	3.35953	#N/A	0.0405381	0.00326365	0.119526	1.25449	1.33339	1.20155	0.0244465
837	Medium	1561198_at	LOC387790	hypothetical LOC387790	#N/A	3.35876	#N/A	0.046244	0.00225958	0.0474315	1.44143	1.63637	1.44663	0.016477
838	Medium	215383_x_at	Spg21	spastic paraplegia 21 (autosomal recessive, Mast syndrome)	#N/A	3.35566	#N/A	0.0221582	0.000302099	0.0223895	1.19358	1.27659	1.19516	0.00416629
839	Medium	1558017_s_at	pawr	PRKC, apoptosis, WT1, regulator	#N/A	3.35543	#N/A	0.1158	0.00670828	0.0201668	1.45286	1.71701	1.68681	0.0426167
840	Medium	204515_at	hsd3b1	hydroxy-delta-5-steroid dehydrogenase, 3 beta- and steroid delta-isomerase 1	#N/A	3.35499	#N/A	0.158243	0.00491231	0.14157	1.1888	1.32915	1.19831	0.0327306
841	Medium	239037_at	Gnas	GNAS complex locus	#N/A	3.35369	#N/A	0.172148	0.00265171	0.0356667	1.08696	1.16014	1.12701	0.0219732
842	Medium	238222_at	GKN2	gastrokine 2	#N/A	3.35189	#N/A	0.0962621	0.00684227	0.0615883	1.21251	1.30949	1.23988	0.0417913
843	Medium	214915_at	ZNF362	zinc finger protein 362	#N/A	3.3514	#N/A	0.0167538	0.00870034	0.0282021	1.18452	1.18288	1.17218	0.0493641
844	Medium	226891_at	c3orf21	chromosome 3 open reading frame 21	#N/A	3.34714	#N/A	0.053588	0.00246124	0.0295621	1.16239	1.22952	1.18419	0.0195289
845	Medium	1559412_at	C21orf34	chromosome 21 open reading frame 34	#N/A	3.34531	#N/A	0.0650911	0.00728376	0.0211463	1.27262	1.3583	1.34425	0.0434899
846	Medium	1570578_at	C12orf72	chromosome 12 open reading frame 72	#N/A	3.34462	#N/A	0.0625099	0.00159777	0.14041	1.25353	1.39668	1.20916	0.0127819
847	Medium	212104_s_at	RBM9	RNA binding motif protein 9	#N/A	3.33727	#N/A	0.0257435	0.00422297	0.225256	1.37287	1.43714	1.21926	0.0311614
848	Medium	233333_x_at	AVIL	advillin	#N/A	3.33613	#N/A	0.00891287	0.000987969	0.046015	1.20606	1.24255	1.16199	0.00941305
849	Medium	231800_s_at	Dmrt3	doublesex and mab-3 related transcription factor 3	#N/A	3.33224	#N/A	0.600575	0.00661848	0.0211688	1.42751	2.89889	2.76945	0.0415735
850	Medium	1554021_a_at	ZNF12,PMS2L3	postmeiotic segregation increased 2-like 3; zinc finger protein 12	#N/A	3.33176	#N/A	0.0142016	0.00501456	0.0752597	1.20983	1.21824	1.15821	0.0338957
851	Medium	212734_x_at	RPL13	ribosomal protein L13 pseudogene 12; ribosomal protein L13	#N/A	3.33101	#N/A	0.247182	0.00508564	0.0637963	1.06444	1.12514	1.09528	0.0330548
852	Medium	204432_at	SOX12	SRY (sex determining region Y)-box 12	#N/A	3.32534	#N/A	0.0304113	0.00524159	0.0126575	1.40075	1.47243	1.47345	0.0339207
853	Medium	230740_at	ehd3	EH-domain containing 3	#N/A	3.32433	#N/A	0.023571	0.00828542	0.194794	1.39088	1.41421	1.23842	0.0480883
854	Medium	222598_s_at	NAV2	neuron navigator 2	#N/A	3.32051	#N/A	0.0558102	0.00738706	0.047709	1.31003	1.39243	1.3251	0.0443186
855	Medium	32209_at	FAM89B	family with sequence similarity 89, member B	#N/A	3.31878	#N/A	0.0912466	0.00388802	0.0345526	1.08222	1.12272	1.10145	0.0267607
856	Medium	1560986_a_at	EHBP1	EH domain binding protein 1	#N/A	3.31782	#N/A	0.115317	0.00197013	0.0105945	1.14973	1.25902	1.23833	0.0172497
857	Medium	1557223_at	Rbpms	RNA binding protein with multiple splicing	#N/A	3.31777	#N/A	0.268984	0.00729715	0.0258782	1.29379	1.6218	1.57145	0.0429533
858	Medium	210840_s_at	IQGAP1	IQ motif containing GTPase activating protein 1	#N/A	3.31699	#N/A	0.0966212	0.00419792	0.019774	1.23739	1.36822	1.33311	0.0279966
859	Medium	33767_at	NEFH	neurofilament, heavy polypeptide	#N/A	3.31494	#N/A	0.167093	0.000578635	0.0554808	1.35933	1.86853	1.4963	0.00624338
860	Medium	1556786_at	PDE5A	phosphodiesterase 5A, cGMP-specific	#N/A	3.31202	#N/A	0.246261	0.000804427	0.0240304	1.12818	1.30858	1.23046	0.00910807
861	Medium	218324_s_at	Spats2	spermatogenesis associated, serine-rich 2	#N/A	3.30696	#N/A	0.0250855	0.00779059	0.0274836	1.22112	1.23816	1.22179	0.0471139
862	Medium	221591_s_at	FAM64A	family with sequence similarity 64, member A	#N/A	3.30655	#N/A	0.0804046	0.00148396	0.0205745	1.10405	1.16538	1.13508	0.0142777
863	Medium	1561670_at			#N/A	3.30608	#N/A	0.0671155	0.00229905	0.0559323	1.11134	1.16498	1.11752	0.0179285
864	Medium	221539_at	EIF4EBP1	eukaryotic translation initiation factor 4E binding protein 1	#N/A	3.30351	#N/A	0.175722	0.00739899	0.0173425	1.11915	1.2003	1.19798	0.0436775
865	Medium	1555137_a_at	Fgd6	FYVE, RhoGEF and PH domain containing 6	#N/A	3.30205	#N/A	0.067093	0.00476062	0.0367267	1.35294	1.49806	1.40893	0.0325711
866	Medium	234437_at			#N/A	3.30204	#N/A	0.0182149	0.00826277	0.129402	1.17162	1.17406	1.11783	0.0484036
867	Medium	210334_x_at	BIRC5	baculoviral IAP repeat-containing 5	#N/A	3.30145	#N/A	0.636379	0.00080473	0.153845	1.04739	1.19483	1.0987	0.00887799
868	Medium	205188_s_at	Smad5	SMAD family member 5	#N/A	3.30056	#N/A	0.0207332	0.00310765	0.0953734	1.16862	1.19731	1.12818	0.0217566
869	Medium	243568_at	LOC100131796	LP2570	#N/A	3.29912	#N/A	0.0433895	0.00183712	0.0105001	1.17642	1.24781	1.22561	0.0160067
870	Medium	208754_s_at	NAP1L1	nucleosome assembly protein 1-like 1	#N/A	3.29902	#N/A	0.0193762	0.00157114	0.0274644	1.25649	1.3144	1.24669	0.0159012
871	Medium	205523_at	HAPLN1	hyaluronan and proteoglycan link protein 1	#N/A	3.29373	#N/A	0.486027	0.00257088	0.809662	1.46175	2.91541	1.25188	0.020195
872	Medium	224917_at	Mir21	microRNA 21	#N/A	3.29217	#N/A	0.293641	0.0057888	0.0652459	1.50473	2.26341	1.88426	0.0358466
873	Medium	239378_at	PITRM1	pitrilysin metallopeptidase 1	#N/A	3.29096	#N/A	0.154523	0.00370637	0.112569	1.09908	1.17064	1.10957	0.0274457
874	Medium	228774_at	cep78	centrosomal protein 78kDa	#N/A	3.29051	#N/A	0.0668184	0.0014059	0.0333736	1.13753	1.21411	1.15998	0.0124397
875	Medium	219678_x_at	DCLRE1C	DNA cross-link repair 1C (PSO2 homolog, S. cerevisiae)	#N/A	3.29019	#N/A	0.0231017	0.000771652	0.0108775	1.24556	1.33589	1.27952	0.00867593
876	Medium	223461_at	TBC1D7	TBC1 domain family, member 7	#N/A	3.2898	#N/A	0.0388643	0.00376919	0.0341582	1.21875	1.27845	1.22706	0.0256148
877	Medium	222552_at	Golt1b	golgi transport 1 homolog B (S. cerevisiae)	#N/A	3.27756	#N/A	0.0631295	0.00768341	0.010883	1.24237	1.31321	1.3345	0.0440621
878	Medium	200909_s_at	RPLP2	ribosomal protein, large, P2 pseudogene 3; ribosomal protein, large, P2	#N/A	3.27622	#N/A	0.0319161	0.00117958	0.022311	1.12498	1.17032	1.13422	0.0115681
879	Medium	210958_s_at	MAST4	microtubule associated serine/threonine kinase family member 4	#N/A	3.27513	#N/A	0.442695	0.00771698	0.035419	1.10619	1.26804	1.23868	0.0480491
880	Medium	201664_at	SMC4	structural maintenance of chromosomes 4	#N/A	3.27382	#N/A	0.206286	0.00500187	0.0776522	1.66671	2.47942	1.95342	0.033753
881	Medium	214585_s_at	VPS52	vacuolar protein sorting 52 homolog (S. cerevisiae)	#N/A	3.26822	#N/A	0.0855166	0.00805745	0.0260817	1.13556	1.1846	1.173	0.0444487
882	Medium	204562_at	IRF4	interferon regulatory factor 4	#N/A	3.26538	#N/A	0.0568356	0.002319	0.116639	1.22273	1.32051	1.19044	0.0188452
883	Medium	228235_at	MGC16121	hypothetical protein MGC16121	#N/A	3.26323	#N/A	0.0356799	0.00632603	0.0165868	1.74364	1.90409	1.8827	0.0398489
884	Medium	202827_s_at	MMP14	matrix metallopeptidase 14 (membrane-inserted)	#N/A	3.26207	#N/A	0.0460082	0.00444946	0.0667247	2.25418	2.78292	2.15606	0.0298799
885	Medium	1562256_at	Nlrp1	NLR family, pyrin domain containing 1	#N/A	3.26173	#N/A	0.112826	0.00606633	0.0245174	1.12983	1.1959	1.17919	0.0383727
886	Medium	212426_s_at	ywhaq	tyrosine 3-monooxygenase/tryptophan 5-monooxygenase activation protein, theta polypeptide	#N/A	3.26079	#N/A	0.0197365	0.0018914	0.0122824	1.2285	1.27624	1.24894	0.016512
887	Medium	218501_at	ARHGEF3	Rho guanine nucleotide exchange factor (GEF) 3	#N/A	3.26004	#N/A	0.00986754	0.00596993	0.035405	1.8005	1.76712	1.64558	0.0396195
888	Medium	211003_x_at	tgm2	transglutaminase 2 (C polypeptide, protein-glutamine-gamma-glutamyltransferase)	#N/A	3.2597	#N/A	0.14204	0.00384931	0.0165005	1.42158	1.7783	1.70456	0.0268396
889	Medium	222322_at			#N/A	3.25524	#N/A	0.0711869	0.00149818	0.0292775	1.48062	1.81529	1.59251	0.0123127
890	Medium	226911_at	EGFLAM	EGF-like, fibronectin type III and laminin G domains	#N/A	3.25197	#N/A	0.206142	0.00378357	0.111235	1.20022	1.396	1.24643	0.0256999
891	Medium	231006_at	SPATA8	spermatogenesis associated 8	#N/A	3.25143	#N/A	0.0423675	0.00452887	0.0352152	1.08885	1.11173	1.09331	0.0289748
892	Medium	215517_at	PYGO1	pygopus homolog 1 (Drosophila)	#N/A	3.24884	#N/A	0.0846068	0.00328476	0.127496	1.09429	1.14155	1.08613	0.0231927
893	Medium	202870_s_at	cdc20	cell division cycle 20 homolog (S. cerevisiae)	#N/A	3.24743	#N/A	0.630419	0.00207572	0.0191502	1.07572	1.29531	1.2485	0.0171239
894	Medium	218372_at	med9	mediator complex subunit 9	#N/A	3.24724	#N/A	0.0260893	0.00548419	0.0704885	1.15757	1.17944	1.13249	0.032131
895	Medium	233209_at	LOC200609	hypothetical protein LOC200609	#N/A	3.24706	#N/A	0.0239518	0.00189961	0.0112342	1.1332	1.16586	1.15117	0.0160685
896	Medium	215803_at	CXorf57	chromosome X open reading frame 57	#N/A	3.24528	#N/A	0.392546	0.00629881	0.00996022	1.11065	1.26786	1.28325	0.0390037
897	Medium	223971_at	OR2A5	olfactory receptor, family 2, subfamily A, member 5	#N/A	3.24494	#N/A	0.155654	0.00818706	0.037258	1.12303	1.19532	1.17316	0.0465127
898	Medium	216012_at			#N/A	3.24207	#N/A	0.0882002	0.00170666	0.0367472	1.4989	1.87761	1.62473	0.0163913
899	Medium	202954_at	UBE2C	ubiquitin-conjugating enzyme E2C	#N/A	3.24086	#N/A	0.128079	0.00588046	0.0611233	1.22349	1.35754	1.27288	0.0381805
900	Medium	211586_s_at	ATP2B2	ATPase, Ca++ transporting, plasma membrane 2	#N/A	3.23715	#N/A	0.0960283	0.00249095	0.055692	1.12701	1.20372	1.14552	0.0184764
901	Medium	229071_at	C17orf100	chromosome 17 open reading frame 100	#N/A	3.23607	#N/A	0.0704956	0.00752026	0.00924979	1.15469	1.20289	1.22112	0.0452321
902	Medium	231674_at	UGT2B4	UDP glucuronosyltransferase 2 family, polypeptide B4	#N/A	3.23605	#N/A	0.0289351	0.00556183	0.117675	1.13131	1.14949	1.09977	0.0366895
903	Medium	1564117_at	Hmcn2	hemicentin 2	#N/A	3.2344	#N/A	0.295696	0.00736512	0.0705216	1.25867	1.56146	1.42139	0.0444487
904	Medium	228550_at	RTN4R	reticulon 4 receptor	#N/A	3.23367	#N/A	0.0108214	0.00686602	0.0579862	1.30631	1.29639	1.23413	0.0411337
905	Medium	211942_x_at	Rpl13a	ribosomal protein L13a pseudogene 7; ribosomal protein L13a pseudogene 5; ribosomal protein L13a pseudogene 16; ribosomal protein L13a; ribosomal protein L13a pseudogene 18	#N/A	3.23289	#N/A	0.0165079	0.00124468	0.0798063	1.08696	1.10443	1.06673	0.0129417
906	Medium	1558010_s_at	Slc1a2	solute carrier family 1 (glial high affinity glutamate transporter), member 2	#N/A	3.23277	#N/A	0.0457559	0.00216703	0.0203616	1.09498	1.12967	1.11072	0.0178279
907	Medium	214780_s_at	myo9b	myosin IXB	#N/A	3.23256	#N/A	0.0820646	0.00456747	0.0851636	1.27571	1.41059	1.27775	0.0308434
908	Medium	205785_at	ITGAM	integrin, alpha M (complement component 3 receptor 3 subunit)	#N/A	3.23254	#N/A	0.0164936	0.00698033	0.0154531	1.11659	1.11814	1.1193	0.0428092
909	Medium	1553186_x_at	Rasef	RAS and EF-hand domain containing	#N/A	3.23229	#N/A	0.0200441	0.00277857	0.00929948	1.42514	1.50014	1.48257	0.0213852
910	Medium	244721_at	TP53INP1	tumor protein p53 inducible nuclear protein 1	#N/A	3.23171	#N/A	0.0233167	0.00297093	0.0834621	1.10803	1.12818	1.08643	0.0213539
911	Medium	240866_at	lpp	LIM domain containing preferred translocation partner in lipoma	#N/A	3.22939	#N/A	0.0590422	0.00440367	0.0442312	1.53901	1.75686	1.58469	0.0308002
912	Medium	243179_at	LOC100130360	hypothetical LOC100130360	#N/A	3.2251	#N/A	0.0139656	0.00777489	0.0469705	1.60614	1.59505	1.49112	0.0453494
913	Medium	218724_s_at	Tgif2	TGFB-induced factor homeobox 2	#N/A	3.224	#N/A	0.0416484	0.00436333	0.0983565	1.44453	1.57527	1.36964	0.0302015
914	Medium	231658_x_at			#N/A	3.22323	#N/A	0.0505846	0.00377969	0.158959	1.13666	1.18083	1.10527	0.0274451
915	Medium	200870_at	strap	serine/threonine kinase receptor associated protein	#N/A	3.2231	#N/A	0.0650697	0.00778151	0.0564819	1.10389	1.13179	1.10826	0.0474366
916	Medium	244680_at	GLRB	glycine receptor, beta	#N/A	3.21878	#N/A	0.711847	0.00872013	0.137674	1.13233	1.54146	1.34453	0.0495995
917	Medium	237418_at	CDK5RAP2	CDK5 regulatory subunit associated protein 2	#N/A	3.21662	#N/A	0.0133067	0.00859466	0.0541104	1.22561	1.21799	1.18116	0.0489574
918	Medium	222087_at	PVT1	Pvt1 oncogene (non-protein coding)	#N/A	3.21652	#N/A	0.0121672	0.00797645	0.0127574	1.11582	1.11119	1.11651	0.0459875
919	Medium	205103_at	C1orf61	chromosome 1 open reading frame 61	#N/A	3.21512	#N/A	0.0368533	0.00477049	0.0954455	1.12889	1.15661	1.10765	0.0332336
920	Medium	235194_at	Tpcn2	two pore segment channel 2	#N/A	3.21401	#N/A	0.0758122	0.00307309	0.050084	1.20531	1.30894	1.22859	0.021765
921	Medium	215944_at			#N/A	3.20808	#N/A	0.119428	0.00638457	0.0509277	1.1774	1.27244	1.21926	0.040323
922	Medium	214039_s_at	Laptm4b	lysosomal protein transmembrane 4 beta	#N/A	3.20781	#N/A	0.0121499	0.00559321	0.214592	1.33293	1.33663	1.17936	0.0365145
923	Medium	233442_at	PDZRN3	PDZ domain containing ring finger 3	#N/A	3.2069	#N/A	0.05809	0.00271851	0.107432	1.38857	1.56982	1.33895	0.0224443
924	Medium	218828_at	Plscr3	phospholipid scramblase 3	#N/A	3.20554	#N/A	0.0195566	0.00506282	0.181309	1.22391	1.24272	1.13895	0.0343568
925	Medium	204430_s_at	SLC2A5	solute carrier family 2 (facilitated glucose/fructose transporter), member 5	#N/A	3.2043	#N/A	0.0563949	0.00192124	0.0229471	1.43883	1.67238	1.53283	0.0168878
926	Medium	209256_s_at	KLHDC10	kelch domain containing 10	#N/A	3.20298	#N/A	0.0202028	0.00671032	0.01995	1.16433	1.17324	1.16595	0.0395417
927	Medium	243988_at	TTLL5	tubulin tyrosine ligase-like family, member 5	#N/A	3.20218	#N/A	0.105981	0.00412365	0.063154	1.12904	1.20089	1.1475	0.0297116
928	Medium	216717_at	fam48a	family with sequence similarity 48, member A	#N/A	3.20157	#N/A	0.0169445	0.00444026	0.295083	1.39011	1.42326	1.19119	0.0316348
929	Medium	228127_at	KCNK3	potassium channel, subfamily K, member 3	#N/A	3.19753	#N/A	0.0167076	0.00650399	0.0114945	1.16845	1.17332	1.17968	0.0390949
930	Medium	225330_at	IGF1R	insulin-like growth factor 1 receptor	#N/A	3.19558	#N/A	0.17288	0.00532275	0.0807519	1.38444	1.7163	1.49236	0.0361802
931	Medium	220310_at	TUBAL3	tubulin, alpha-like 3	#N/A	3.1919	#N/A	0.0500656	0.00423165	0.0485092	1.10796	1.14068	1.11026	0.0285391
932	Medium	235158_at	TMEM209	transmembrane protein 209	#N/A	3.18941	#N/A	0.00902199	0.00760133	0.0890026	1.45146	1.41667	1.29837	0.0429717
933	Medium	239559_at	PLEKHA5	pleckstrin homology domain containing, family A member 5	#N/A	3.18875	#N/A	0.146237	0.00275468	0.0111374	1.14124	1.25232	1.23696	0.0209305
934	Medium	1559101_at	FYN	FYN oncogene related to SRC, FGR, YES	#N/A	3.18399	#N/A	0.111177	0.00490775	0.0475789	1.18001	1.27969	1.22145	0.0328032
935	Medium	228481_at	postn	periostin, osteoblast specific factor	#N/A	3.18331	#N/A	0.207378	0.00590597	0.132912	1.45055	1.91136	1.5373	0.039807
936	Medium	223463_at	Rab23	RAB23, member RAS oncogene family	#N/A	3.18262	#N/A	0.251274	0.00727116	0.0381605	1.20355	1.39988	1.34649	0.0439739
937	Medium	213469_at	PGAP1	post-GPI attachment to proteins 1	#N/A	3.18151	#N/A	0.0637275	0.00399038	0.043794	1.35811	1.51425	1.39465	0.027041
938	Medium	244732_at	cyp20a1	cytochrome P450, family 20, subfamily A, polypeptide 1	#N/A	3.17991	#N/A	0.0153235	0.0031376	0.0411933	1.1974	1.21748	1.17024	0.0235198
939	Medium	240166_x_at	RG9MTD3	RNA (guanine-9-) methyltransferase domain containing 3	#N/A	3.17945	#N/A	0.0106399	0.000456037	0.0101105	1.38329	1.49495	1.39387	0.00538395
940	Medium	236738_at	LOC401097	Similar to LOC166075	#N/A	3.17472	#N/A	0.198296	0.00229029	0.168989	1.97137	3.62555	2.06079	0.017895
941	Medium	209712_at	SLC35D1	solute carrier family 35 (UDP-glucuronic acid/UDP-N-acetylgalactosamine dual transporter), member D1	#N/A	3.17401	#N/A	0.099212	0.00659103	0.0107919	1.37316	1.5632	1.59085	0.0389962
942	Medium	224393_s_at	CECR6	cat eye syndrome chromosome region, candidate 6	#N/A	3.17228	#N/A	0.00955132	0.00385034	0.484853	1.08065	1.0814	1.0299	0.0279481
943	Medium	1558695_at	PLEKHA5	pleckstrin homology domain containing, family A member 5	#N/A	3.17113	#N/A	0.0350936	0.00246197	0.0188453	1.29774	1.39088	1.33644	0.0211333
944	Medium	230547_at	Kcnc1	potassium voltage-gated channel, Shaw-related subfamily, member 1	#N/A	3.16748	#N/A	0.0658068	0.00645544	0.0220044	1.19367	1.25736	1.24229	0.039372
945	Medium	1564451_at			#N/A	3.16648	#N/A	0.0119988	0.00133363	0.0366062	1.41265	1.49423	1.34948	0.01096
946	Medium	226799_at	Fgd6	FYVE, RhoGEF and PH domain containing 6	#N/A	3.16311	#N/A	0.0352266	0.00769158	0.028118	1.25128	1.28735	1.26567	0.0465816
947	Medium	1556834_at			#N/A	3.16269	#N/A	0.0587735	0.00187176	0.109704	1.2291	1.3422	1.20064	0.0159012
948	Medium	200949_x_at	rps20	ribosomal protein S20	#N/A	3.15965	#N/A	0.0802171	0.00406272	0.30105	1.07066	1.10152	1.04783	0.026618
949	Medium	215252_at	DNAJC7	DnaJ (Hsp40) homolog, subfamily C, member 7	#N/A	3.15901	#N/A	0.00955511	0.0032567	0.0283737	1.13761	1.14155	1.11868	0.0247374
950	Medium	204357_s_at	limk1	LIM domain kinase 1	#N/A	3.15797	#N/A	0.0157655	0.00429106	0.133631	1.25972	1.27907	1.17056	0.0300997
951	Medium	1558469_at	lpp	LIM domain containing preferred translocation partner in lipoma	#N/A	3.15725	#N/A	0.113026	0.00235481	0.0246412	1.14401	1.24151	1.19956	0.019275
952	Medium	236807_at	arhgef10	Rho guanine nucleotide exchange factor (GEF) 10	#N/A	3.15708	#N/A	0.341748	0.00543019	0.0148961	1.0557	1.1221	1.11969	0.035253
953	Medium	214719_at	SLC46A3	solute carrier family 46, member 3	#N/A	3.15325	#N/A	0.157718	0.00692562	0.968272	1.30441	1.51929	1.04935	0.0413958
954	Medium	201609_x_at	icmt	isoprenylcysteine carboxyl methyltransferase	#N/A	3.14907	#N/A	0.177765	0.00520005	0.0131551	1.09847	1.17243	1.17056	0.0322343
955	Medium	207389_at	Gp1ba	glycoprotein Ib (platelet), alpha polypeptide	#N/A	3.14691	#N/A	0.0998656	0.00762315	0.02772	1.07348	1.10366	1.09581	0.0438491
956	Medium	228358_at	SOX12	SRY (sex determining region Y)-box 12	#N/A	3.14551	#N/A	0.105923	0.00408676	0.0171638	1.09021	1.13887	1.12928	0.0281733
957	Medium	207728_at	ATF7IP	activating transcription factor 7 interacting protein	#N/A	3.14278	#N/A	0.039168	0.00293737	0.0267781	1.23705	1.30758	1.2571	0.0242375
958	Medium	204403_x_at	FAM115B	family with sequence similarity 115, member A; family with sequence similarity 115, member B (pseudogene)	#N/A	3.1372	#N/A	0.0169936	0.00122641	0.0192279	1.22544	1.28014	1.22485	0.0124555
959	Medium	205834_s_at	PART1	prostate androgen-regulated transcript 1	#N/A	3.13634	#N/A	0.178796	0.00874281	0.289662	1.20723	1.34882	1.17462	0.0493974
960	Medium	210355_at	PTHLH	parathyroid hormone-like hormone	#N/A	3.13474	#N/A	0.0189628	0.00167137	0.0905619	1.70562	1.88989	1.50765	0.0156923
961	Medium	213467_at	RND2	Rho family GTPase 2	#N/A	3.1322	#N/A	0.495358	0.00803788	0.0502265	1.16934	1.48216	1.39794	0.0484008
962	Medium	224038_at	TIMM23B	translocase of inner mitochondrial membrane 23 homolog (yeast); translocase of inner mitochondrial membrane 23 homolog B (yeast)	#N/A	3.13139	#N/A	0.0699627	0.0042744	0.0757139	1.09475	1.131	1.09437	0.0296509
963	Medium	234135_x_at	palld	palladin, cytoskeletal associated protein	#N/A	3.13041	#N/A	0.00937588	0.00228993	0.0118026	1.36075	1.38453	1.35247	0.0187596
964	Medium	233014_at	WDR37	WD repeat domain 37	#N/A	3.12149	#N/A	0.0115781	0.00840362	0.100582	1.2963	1.28289	1.20172	0.0491132
965	Medium	218463_s_at	MUS81	MUS81 endonuclease homolog (S. cerevisiae)	#N/A	3.12051	#N/A	0.0413073	0.00751541	0.0262736	1.14918	1.17495	1.16336	0.0447308
966	Medium	224315_at	ddx20	DEAD (Asp-Glu-Ala-Asp) box polypeptide 20	#N/A	3.11825	#N/A	0.0164866	0.00295084	0.0163575	1.3463	1.39378	1.35407	0.0224669
967	Medium	1562305_x_at	Zkscan3	zinc finger with KRAB and SCAN domains 3	#N/A	3.11694	#N/A	0.0299553	0.00875016	0.0414189	1.14266	1.15701	1.13721	0.0467806
968	Medium	244497_at	LOC100129907	hypothetical LOC100129907	#N/A	3.11668	#N/A	0.0569205	0.004495	0.0117658	1.12264	1.16223	1.16127	0.0326246
969	Medium	1569003_at	TMEM49	transmembrane protein 49	#N/A	3.11386	#N/A	0.192604	0.00494226	0.174618	1.299	1.57724	1.31485	0.0317738
970	Medium	210680_s_at	masp1	mannan-binding lectin serine peptidase 1 (C4/C2 activating component of Ra-reactive factor)	#N/A	3.11179	#N/A	0.0104326	0.00796674	0.00934235	1.1369	1.12826	1.14005	0.0478323
971	Medium	207984_s_at	MPP2	membrane protein, palmitoylated 2 (MAGUK p55 subfamily member 2)	#N/A	3.1092	#N/A	0.0805891	0.00778096	0.0140414	1.18058	1.24358	1.25171	0.046742
972	Medium	202403_s_at	COL1A2	collagen, type I, alpha 2	#N/A	3.10707	#N/A	0.347724	0.00560548	0.0174243	1.11265	1.25963	1.24729	0.0357891
973	Medium	1558412_at	LOC113230	hypothetical protein LOC113230	#N/A	3.10348	#N/A	0.185463	0.00575069	0.0684259	1.19069	1.34239	1.25518	0.0387945
974	Medium	231639_at			#N/A	3.10336	#N/A	0.374903	0.00576887	0.31005	1.07333	1.16967	1.0817	0.0408618
975	Medium	1556568_a_at	nlk	nemo-like kinase	#N/A	3.10214	#N/A	0.0676261	0.00760935	0.0827141	1.13218	1.17129	1.1281	0.0448055
976	Medium	238544_at	IGF1R	insulin-like growth factor 1 receptor	#N/A	3.10124	#N/A	0.0357407	0.00822842	0.124552	1.14671	1.16595	1.11358	0.0477449
977	Medium	221197_s_at	chat	choline acetyltransferase	#N/A	3.0979	#N/A	0.170102	0.00274755	0.031112	1.1065	1.19582	1.15837	0.0207976
978	Medium	1564130_x_at	QPRT	quinolinate phosphoribosyltransferase	#N/A	3.09729	#N/A	0.24743	0.00731541	0.15522	1.09931	1.18805	1.11814	0.0427659
979	Medium	225403_at	C9orf23	chromosome 9 open reading frame 23	#N/A	3.09469	#N/A	0.0638413	0.00625703	0.0317868	1.093	1.1214	1.1078	0.0397402
980	Medium	223729_at	CECR2	cat eye syndrome chromosome region, candidate 2	#N/A	3.09442	#N/A	0.0239229	0.00441036	0.121789	1.13658	1.15645	1.09969	0.0290876
981	Medium	1559731_x_at	macrod1	MACRO domain containing 1	#N/A	3.09217	#N/A	0.0169429	0.00224046	0.0245268	1.27227	1.32079	1.26015	0.0177713
982	Medium	235017_s_at			#N/A	3.09161	#N/A	0.0400408	0.00844172	0.0238221	1.23722	1.27465	1.26383	0.0486086
983	Medium	227185_at	LOC643988	hypothetical LOC643988	#N/A	3.09135	#N/A	0.0598944	0.0010603	0.0193035	1.32915	1.54168	1.41686	0.00891699
984	Medium	235713_at	Alkbh8	alkB, alkylation repair homolog 8 (E. coli)	#N/A	3.08997	#N/A	0.0689826	0.00826092	0.0222211	1.14393	1.18509	1.18058	0.0486604
985	Medium	208491_s_at	PGM5	phosphoglucomutase 5	#N/A	3.08938	#N/A	0.047112	0.00714635	0.117562	1.49578	1.62214	1.40124	0.0431685
986	Medium	223722_at	dnajc12	DnaJ (Hsp40) homolog, subfamily C, member 12	#N/A	3.0871	#N/A	0.0135189	0.0082102	0.0301414	1.20673	1.20172	1.1855	0.0471217
987	Medium	215148_s_at	Apba3	amyloid beta (A4) precursor protein-binding, family A, member 3	#N/A	3.08565	#N/A	0.07385	0.00409876	0.0569793	1.13493	1.19218	1.14449	0.0272302
988	Medium	218894_s_at	MAGOHB	mago-nashi homolog B (Drosophila)	#N/A	3.08478	#N/A	0.0828078	0.0070972	0.0232544	1.18912	1.26042	1.24608	0.0426209
989	Medium	1557166_at	PDCD4	programmed cell death 4 (neoplastic transformation inhibitor)	#N/A	3.08432	#N/A	0.0582932	0.00393738	0.0598591	1.5251	1.75552	1.53039	0.0282337
990	Medium	204247_s_at	cdk5	cyclin-dependent kinase 5	#N/A	3.08392	#N/A	0.0213678	0.00663447	0.0518212	1.31039	1.33053	1.26734	0.0408981
991	Medium	223541_at	HAS3	hyaluronan synthase 3	#N/A	3.08225	#N/A	0.12281	0.00709838	0.012103	1.17153	1.2626	1.27156	0.0432918
992	Medium	214351_x_at	RPL13	ribosomal protein L13 pseudogene 12; ribosomal protein L13	#N/A	3.08214	#N/A	0.219171	0.00828516	0.0208613	1.07296	1.12787	1.12537	0.046554
993	Medium	200858_s_at	RPS8	ribosomal protein S8; ribosomal protein S8 pseudogene 8; ribosomal protein S8 pseudogene 10	#N/A	3.081	#N/A	0.0216846	0.00718771	0.0225968	1.14846	1.15805	1.14973	0.0436262
994	Medium	211446_at	RGSL1	regulator of G-protein signaling like 1	#N/A	3.08052	#N/A	0.0143643	0.00672911	0.0637985	1.26129	1.26304	1.2043	0.0417848
995	Medium	210559_s_at	Cdk1	cell division cycle 2, G1 to S and G2 to M	#N/A	3.07764	#N/A	0.496186	0.00361741	0.102236	1.13131	1.40834	1.25693	0.0238522
996	Medium	207647_at	CDY1	chromodomain protein, Y-linked, 1B; chromodomain protein, Y-linked, 1	#N/A	3.07683	#N/A	0.0471784	0.00758808	0.475003	1.19947	1.24177	1.09247	0.0437816
997	Medium	232768_at	CCNB2	cyclin B2	#N/A	3.07384	#N/A	0.0205528	0.00286576	0.0139021	1.25405	1.29918	1.27438	0.021332
998	Medium	238691_at	Snhg10	small Cajal body-specific RNA 13; small nucleolar RNA host gene 10 (non-protein coding)	#N/A	3.07273	#N/A	0.0232735	0.00594117	0.0145597	1.17519	1.19243	1.19086	0.0389962
999	Medium	241727_x_at	DHFRL1	dihydrofolate reductase-like 1	#N/A	3.06714	#N/A	0.01521	0.00457679	0.0375228	1.21344	1.22527	1.18649	0.0319551
1000	Medium	229220_x_at	NOM1	nucleolar protein with MIF4G domain 1	#N/A	3.06647	#N/A	0.0184201	0.00149505	0.0529794	1.18789	1.23149	1.15869	0.0153545
1001	Medium	234487_at			#N/A	3.055	#N/A	0.0283359	0.00744357	0.0214357	1.13674	1.15021	1.14504	0.0452321
1002	Medium	243121_x_at	ZNF845	zinc finger protein 845	#N/A	3.0545	#N/A	0.168172	0.00810477	0.0907209	1.10957	1.17772	1.13124	0.047714
1003	Medium	216702_x_at	ATP8A2	ATPase, aminophospholipid transporter-like, class I, type 8A, member 2	#N/A	3.04999	#N/A	0.0174959	0.00136947	0.0497116	1.33321	1.41706	1.28112	0.0122786
1004	Medium	1557176_a_at	C14orf37	chromosome 14 open reading frame 37	#N/A	3.04778	#N/A	0.1041	0.00420199	0.0338222	1.08673	1.13131	1.11049	0.0293228
1005	Medium	224892_at	PLDN	pallidin homolog (mouse)	#N/A	3.0476	#N/A	0.0313555	0.00705549	0.0431039	1.22765	1.25867	1.21799	0.042483
1006	Medium	215776_at	INSRR	insulin receptor-related receptor	#N/A	3.04271	#N/A	0.0370811	0.0020319	0.0111207	1.18091	1.24134	1.22213	0.01719
1007	Medium	235899_at	CA13	carbonic anhydrase XIII	#N/A	3.04101	#N/A	0.0176731	0.00703082	0.0778683	1.12787	1.131	1.09916	0.043086
1008	Medium	201287_s_at	sdc1	syndecan 1	#N/A	3.04064	#N/A	0.437879	0.00383617	0.0668152	1.11304	1.30903	1.22205	0.0279238
1009	Medium	219715_s_at	TDP1	tyrosyl-DNA phosphodiesterase 1	#N/A	3.03638	#N/A	0.0862714	0.00529454	0.0139856	1.10122	1.14322	1.14179	0.0351002
1010	Medium	208042_at	AGGF1	angiogenic factor with G patch and FHA domains 1	#N/A	3.03526	#N/A	0.0143276	0.0085008	0.366793	1.28636	1.27837	1.12568	0.0499314
1011	Medium	209590_at	bmp7	bone morphogenetic protein 7	#N/A	3.03272	#N/A	0.0352211	0.00767504	0.107315	1.21226	1.24375	1.16943	0.0452321
1012	Medium	207124_s_at	GNB5	guanine nucleotide binding protein (G protein), beta 5	#N/A	3.03183	#N/A	0.492488	0.00517035	0.0446943	1.17194	1.51771	1.41294	0.0346165
1013	Medium	1559510_at	BHLHB9	basic helix-loop-helix domain containing, class B, 9	#N/A	3.03014	#N/A	0.0232147	0.00708086	0.0449973	1.24306	1.26042	1.21858	0.0421804
1014	Medium	234110_at	LOC283075	hypothetical protein LOC283075	#N/A	3.02944	#N/A	0.0784535	0.00652474	0.115556	1.3196	1.44804	1.29289	0.0388976
1015	Medium	229566_at	LOC645638	similar to WDNM1-like protein	#N/A	3.02755	#N/A	0.0346715	0.005227	0.0572534	1.16159	1.19259	1.1487	0.0342794
1016	Medium	1552964_at	C10orf92	chromosome 10 open reading frame 93; chromosome 10 open reading frame 92	#N/A	3.0225	#N/A	0.36567	0.00704631	0.0178082	1.03908	1.08621	1.08463	0.042516
1017	Medium	203946_s_at	arg2	arginase, type II	#N/A	3.01952	#N/A	0.106109	0.00612359	0.055869	1.35313	1.54467	1.41942	0.0387945
1018	Medium	244599_at	CERKL	ceramide kinase-like	#N/A	3.0191	#N/A	0.0433116	0.00280243	0.0128365	1.15637	1.20966	1.19259	0.0185728
1019	Medium	231780_at	Gbgt1	globoside alpha-1,3-N-acetylgalactosaminyltransferase 1	#N/A	3.00989	#N/A	0.0185294	0.00581068	0.233865	1.1814	1.1921	1.1029	0.0377084
1020	Medium	215281_x_at	POGZ	pogo transposable element with ZNF domain	#N/A	3.00893	#N/A	0.0813705	0.0063098	0.141892	1.23106	1.32492	1.20255	0.0396579
1021	Medium	232455_x_at	LOC340085	hypothetical protein LOC340085	#N/A	3.00779	#N/A	0.0551894	0.00154502	0.0382064	1.17699	1.26409	1.19325	0.0143663
1022	Medium	211105_s_at	nfatc1	nuclear factor of activated T-cells, cytoplasmic, calcineurin-dependent 1	#N/A	3.00631	#N/A	0.211063	0.00678284	0.635284	1.13249	1.241	1.0717	0.0408546
1023	Medium	206795_at	f2rl2	coagulation factor II (thrombin) receptor-like 2	#N/A	3.00389	#N/A	0.386284	0.00584501	0.201879	1.14846	1.36481	1.20072	0.0393689
1024	Medium	210858_x_at	LOC651610	similar to Serine-protein kinase ATM (Ataxia telangiectasia mutated) (A-T, mutated); ataxia telangiectasia mutated	#N/A	2.99929	#N/A	0.0726773	0.00592451	0.0546316	1.21041	1.28922	1.22723	0.0376285
1025	Medium	1552721_a_at	fgf1	fibroblast growth factor 1 (acidic)	#N/A	2.99693	#N/A	0.710479	0.00478915	0.893711	1.10443	1.44323	1.06644	0.0329656
1026	Medium	242066_at	CAPZB	capping protein (actin filament) muscle Z-line, beta	#N/A	2.99597	#N/A	0.0213916	0.00332027	0.0278544	1.25736	1.299	1.25024	0.0237596
1027	Medium	208203_x_at	KIR2DS5	killer cell immunoglobulin-like receptor, two domains, short cytoplasmic tail, 1; killer cell immunoglobulin-like receptor, two domains, short cytoplasmic tail, 3; killer cell immunoglobulin-like receptor, two domains, short cytoplasmic tail, 5	#N/A	2.99299	#N/A	0.226556	0.00800529	0.013145	1.10819	1.19599	1.20389	0.0447496
1028	Medium	1563841_at	Meis2	Meis homeobox 2	#N/A	2.99101	#N/A	0.134074	0.00471114	0.0334947	1.30378	1.5175	1.43028	0.0342717
1029	Medium	238946_at	c11orf54	chromosome 11 open reading frame 54	#N/A	2.99095	#N/A	0.0136673	0.00375323	0.0375634	1.2531	1.26883	1.21672	0.0290747
1030	Medium	208017_s_at	MCF2	MCF.2 cell line derived transforming sequence	#N/A	2.98799	#N/A	0.0988125	0.00250802	0.398869	1.10015	1.15966	1.06194	0.0217639
1031	Medium	242501_at	rpl5	ribosomal protein L5 pseudogene 34; ribosomal protein L5 pseudogene 1; ribosomal protein L5	#N/A	2.98794	#N/A	0.0108191	0.00515282	0.294521	1.10542	1.10542	1.05168	0.0341712
1032	Medium	224719_s_at	C12orf57	chromosome 12 open reading frame 57	#N/A	2.98648	#N/A	0.0459106	0.00695372	0.0555706	1.25093	1.30677	1.24496	0.042518
1033	Medium	219867_at	CHODL	chondrolectin	#N/A	2.98204	#N/A	0.155418	0.0043996	0.0262134	1.21453	1.37879	1.32887	0.0290695
1034	Medium	237873_s_at	TMEM117	transmembrane protein 117	#N/A	2.98191	#N/A	0.011998	0.00178642	0.0116121	1.52298	1.61094	1.53273	0.0142389
1035	Medium	1559590_at	chdh	choline dehydrogenase	#N/A	2.98011	#N/A	0.0211514	0.00752592	0.0107281	1.16175	1.16983	1.18189	0.0459156
1036	Medium	208580_x_at	Hist1h4c	histone cluster 1, H4l; histone cluster 1, H4k; histone cluster 4, H4; histone cluster 1, H4h; histone cluster 1, H4j; histone cluster 1, H4i; histone cluster 1, H4d; histone cluster 1, H4c; histone cluster 1, H4f; histone cluster 1, H4e; histone cluster 1, H4b; histone cluster 1, H4a; histone cluster 2, H4a; histone cluster 2, H4b	#N/A	2.97908	#N/A	0.10246	0.00824935	0.789205	1.24703	1.35707	1.07893	0.0473151
1037	Medium	230895_at	HAPLN1	hyaluronan and proteoglycan link protein 1	#N/A	2.97804	#N/A	0.370001	0.00757308	0.646325	1.21858	1.52647	1.14552	0.0455309
1038	Medium	239625_at			#N/A	2.97407	#N/A	0.0407587	0.0079962	0.0106174	1.17511	1.20564	1.22112	0.0448143
1039	Medium	213226_at	CCNA2	cyclin A2	#N/A	2.97407	#N/A	0.384703	0.00715777	0.0380586	1.12225	1.28913	1.25102	0.0443012
1040	Medium	233767_at			#N/A	2.96494	#N/A	0.108701	0.00511982	0.0244419	1.07878	1.11915	1.10734	0.034655
1041	Medium	241897_at	Rbpms	RNA binding protein with multiple splicing	#N/A	2.96329	#N/A	0.0871108	0.00793412	0.0289442	1.44864	1.64228	1.58458	0.0463894
1042	Medium	203222_s_at	LOC645381	similar to transducin-like enhancer of split 1 (E(sp1) homolog, Drosophila); transducin-like enhancer of split 1 (E(sp1) homolog, Drosophila)	#N/A	2.96181	#N/A	0.0679826	0.00662911	0.124304	1.40094	1.54371	1.34695	0.0430292
1043	Medium	201340_s_at	Enc1	ectodermal-neural cortex (with BTB-like domain)	#N/A	2.95771	#N/A	0.389356	0.00651572	0.442408	1.13194	1.32024	1.12412	0.0413943
1044	Medium	215305_at	pdgfra	platelet-derived growth factor receptor, alpha polypeptide	#N/A	2.95511	#N/A	0.079476	0.00756211	0.03628	1.12983	1.17454	1.15397	0.0439823
1045	Medium	229016_s_at	TRERF1	transcriptional regulating factor 1	#N/A	2.95485	#N/A	0.0486706	0.00461141	0.152147	1.12109	1.15501	1.09399	0.0318179
1046	Medium	1556773_at	PTHLH	parathyroid hormone-like hormone	#N/A	2.95305	#N/A	0.180543	0.0060663	0.0842335	1.15926	1.28005	1.20047	0.0392118
1047	Medium	219729_at	PRRX2	paired related homeobox 2	#N/A	2.95297	#N/A	0.751671	0.0041339	0.755734	1.04775	1.21025	1.04812	0.0272965
1048	Medium	242448_at	map4k3	mitogen-activated protein kinase kinase kinase kinase 3	#N/A	2.95166	#N/A	0.0222907	0.00762675	0.0118748	1.45963	1.48926	1.52151	0.0442229
1049	Medium	244053_at	abcc4	ATP-binding cassette, sub-family C (CFTR/MRP), member 4	#N/A	2.94605	#N/A	0.0101286	0.00673952	0.189132	1.33617	1.32235	1.18435	0.0393779
1050	Medium	227053_at	Pacsin1	protein kinase C and casein kinase substrate in neurons 1	#N/A	2.94394	#N/A	0.00992169	0.0073305	0.0725288	1.16103	1.15141	1.11667	0.0466108
1051	Medium	212727_at	DLG3	discs, large homolog 3 (Drosophila)	#N/A	2.942	#N/A	0.0312761	0.00714888	0.0113005	1.17202	1.19334	1.20289	0.0430891
1052	Medium	203214_x_at	Cdk1	cell division cycle 2, G1 to S and G2 to M	#N/A	2.94102	#N/A	0.278315	0.00324099	0.0214886	1.1756	1.3932	1.34378	0.0248161
1053	Medium	215873_x_at	ABCC10	ATP-binding cassette, sub-family C (CFTR/MRP), member 10	#N/A	2.93964	#N/A	0.0642632	0.00635103	0.0181154	1.09558	1.12405	1.12054	0.042516
1054	Medium	217049_x_at	PCDH11Y	protocadherin 11 Y-linked	#N/A	2.93465	#N/A	0.0580396	0.00451693	0.0725321	1.23636	1.3196	1.22799	0.0311784
1055	Medium	60471_at	rin3	Ras and Rab interactor 3	#N/A	2.93334	#N/A	0.0777941	0.00871205	0.107962	1.35341	1.47693	1.3297	0.0497491
1056	Medium	234375_x_at			#N/A	2.93291	#N/A	0.120073	0.00831199	0.0223794	1.15918	1.2355	1.22859	0.0487239
1057	Medium	215504_x_at	ANKRD10	ankyrin repeat domain 10	#N/A	2.92862	#N/A	0.0203776	0.00281947	0.00882102	1.22434	1.26225	1.25693	0.0216065
1058	Medium	216187_x_at	KLC1	kinesin light chain 1	#N/A	2.92796	#N/A	0.0299124	0.00172172	0.0111838	1.23038	1.30414	1.27279	0.0153224
1059	Medium	215204_at	SENP6	SUMO1/sentrin specific peptidase 6	#N/A	2.92683	#N/A	0.150075	0.00747591	0.0151816	1.21588	1.35191	1.35736	0.0446173
1060	Medium	233775_x_at			#N/A	2.92542	#N/A	0.0220414	0.0027202	0.0254495	1.33339	1.39678	1.33081	0.0234641
1061	Medium	229897_at	Znf641	zinc finger protein 641	#N/A	2.92015	#N/A	0.0173844	0.00782409	0.0295087	1.16595	1.16837	1.15453	0.0445209
1062	Medium	221924_at	Zmiz2	zinc finger, MIZ-type containing 2	#N/A	2.91814	#N/A	0.0340909	0.00773937	0.0497838	1.12443	1.14092	1.11806	0.0443413
1063	Medium	201766_at	ELAC2	elaC homolog 2 (E. coli)	#N/A	2.91521	#N/A	0.0534526	0.00517478	0.0419066	1.15533	1.20022	1.16514	0.0343388
1064	Medium	229507_at		chromosome 3 open reading frame 54	#N/A	2.90752	#N/A	0.0853804	0.00768202	0.0105179	1.11891	1.16159	1.17292	0.0457629
1065	Medium	211871_x_at	GNB5	guanine nucleotide binding protein (G protein), beta 5	#N/A	2.90749	#N/A	0.390621	0.00721366	0.0421954	1.15101	1.36595	1.31039	0.0442564
1066	Medium	231696_x_at	TMEM50B	transmembrane protein 50B	#N/A	2.90705	#N/A	0.0606289	0.00283915	0.012445	1.31194	1.45468	1.42227	0.0210956
1067	Medium	210646_x_at	Rpl13a	ribosomal protein L13a pseudogene 7; ribosomal protein L13a pseudogene 5; ribosomal protein L13a pseudogene 16; ribosomal protein L13a; ribosomal protein L13a pseudogene 18	#N/A	2.90588	#N/A	0.0496689	0.00746089	0.128183	1.09058	1.10965	1.07415	0.0436262
1068	Medium	217713_x_at	cyp20a1	cytochrome P450, family 20, subfamily A, polypeptide 1	#N/A	2.90188	#N/A	0.0497337	0.00333263	0.0320594	1.19623	1.26357	1.21613	0.0250774
1069	Medium	1555300_a_at	MED12L	mediator complex subunit 12-like	#N/A	2.90006	#N/A	0.0133894	0.00873652	0.137977	1.08824	1.08598	1.05775	0.0487304
1070	Medium	218304_s_at	OSBPL11	oxysterol binding protein-like 11	#N/A	2.89629	#N/A	0.194078	0.00711132	0.0153015	1.16756	1.29639	1.29873	0.0432398
1071	Medium	222207_x_at	LOC441258	Williams Beuren syndrome chromosome region 19 pseudogene	#N/A	2.89365	#N/A	0.0810177	0.00287141	0.0408462	1.16716	1.2544	1.19557	0.0220851
1072	Medium	233055_at			#N/A	2.89055	#N/A	0.0565247	0.00741239	0.0660149	1.16651	1.20849	1.16352	0.044854
1073	Medium	227015_at	ASPHD2	aspartate beta-hydroxylase domain containing 2	#N/A	2.8882	#N/A	0.0588577	0.00503359	0.0819042	1.23568	1.31522	1.22188	0.0327015
1074	Medium	1569652_at	MLLT3	myeloid/lymphoid or mixed-lineage leukemia (trithorax homolog, Drosophila); translocated to, 3	#N/A	2.88751	#N/A	0.0429093	0.00491195	0.0336035	1.35229	1.44633	1.37602	0.0364181
1075	Medium	207727_s_at	Mutyh	mutY homolog (E. coli)	#N/A	2.88645	#N/A	0.0229526	0.00666676	0.0123437	1.14504	1.15541	1.16086	0.041651
1076	Medium	220071_x_at	HAUS2	HAUS augmin-like complex, subunit 2	#N/A	2.88254	#N/A	0.0343716	0.00257757	0.0191805	1.25867	1.33506	1.28994	0.0209132
1077	Medium	223229_at	Ube2t	ubiquitin-conjugating enzyme E2T (putative)	#N/A	2.88122	#N/A	0.145683	0.00681301	0.244246	1.2013	1.3274	1.17072	0.0410138
1078	Medium	215420_at	IHH	Indian hedgehog homolog (Drosophila)	#N/A	2.88121	#N/A	0.0282392	0.00323175	0.0499873	1.33321	1.4102	1.30351	0.0252701
1079	Medium	220252_x_at	CXorf21	chromosome X open reading frame 21	#N/A	2.87649	#N/A	0.0175276	0.00335597	0.00998748	1.36368	1.40786	1.39959	0.0260098
1080	Medium	211804_s_at	Cdk2	cyclin-dependent kinase 2	#N/A	2.86757	#N/A	0.0139014	0.00807056	0.00941358	1.11698	1.11543	1.12514	0.045078
1081	Medium	221120_at			#N/A	2.86751	#N/A	0.0174571	0.00667568	0.0286388	1.29164	1.30062	1.27288	0.0409368
1082	Medium	229540_at	Rbpj	recombination signal binding protein for immunoglobulin kappa J region	#N/A	2.86662	#N/A	0.032388	0.00795426	0.0113922	1.36273	1.40688	1.43624	0.0490183
1083	Medium	223662_x_at	ddx59	DEAD (Asp-Glu-Ala-Asp) box polypeptide 59	#N/A	2.86557	#N/A	0.0462316	0.00392752	0.0168681	1.22859	1.29864	1.27704	0.0283321
1084	Medium	202122_s_at	PLIN3	mannose-6-phosphate receptor binding protein 1	#N/A	2.86279	#N/A	0.0234532	0.00459249	0.0575023	1.19317	1.21909	1.16716	0.031299
1085	Medium	243812_at	rabl4	RAB, member of RAS oncogene family-like 4	#N/A	2.85736	#N/A	0.0447504	0.00717003	0.0491986	1.11119	1.13218	1.11034	0.0443674
1086	Medium	231770_x_at	C2orf86	chromosome 2 open reading frame 86	#N/A	2.85436	#N/A	0.0460453	0.00294579	0.0537963	1.20155	1.27094	1.19922	0.0229106
1087	Medium	234788_x_at	c5orf44	chromosome 5 open reading frame 44	#N/A	2.85269	#N/A	0.018185	0.00407436	0.00999026	1.31549	1.3506	1.35191	0.0278136
1088	Medium	217619_x_at			#N/A	2.84061	#N/A	0.0109441	0.00349525	0.00928101	1.23542	1.24574	1.24332	0.0251947
1089	Medium	206047_at	gnb3	guanine nucleotide binding protein (G protein), beta polypeptide 3	#N/A	2.82981	#N/A	0.040525	0.00172118	0.0159689	1.15029	1.20748	1.17789	0.0151875
1090	Medium	244037_at			#N/A	2.82769	#N/A	0.0421747	0.00782892	0.0382373	1.15501	1.18173	1.16022	0.0474366
1091	Medium	204318_s_at	GTSE1	G-2 and S-phase expressed 1	#N/A	2.82609	#N/A	0.150506	0.00674757	0.03789	1.09954	1.15982	1.13871	0.0424738
1092	Medium	1554198_at	sh3yl1	SH3 domain containing, Ysc84-like 1 (S. cerevisiae)	#N/A	2.82524	#N/A	0.159583	0.00630854	0.18074	1.10137	1.16659	1.0987	0.0380275
1093	Medium	224932_at	chchd10	coiled-coil-helix-coiled-coil-helix domain containing 10	#N/A	2.81357	#N/A	0.0325454	0.0079932	0.0139139	1.5213	1.59361	1.61731	0.0465576
1094	Medium	223909_s_at	Hdac8	histone deacetylase 8	#N/A	2.80965	#N/A	0.022124	0.0056242	0.0127878	1.20715	1.2274	1.22944	0.037457
1095	Medium	235204_at	ENTPD7	ectonucleoside triphosphate diphosphohydrolase 7	#N/A	2.80034	#N/A	0.0301411	0.00730961	0.0207639	1.20497	1.22944	1.22103	0.0432948
1096	Medium	231212_x_at	cdc27	cell division cycle 27 homolog (S. cerevisiae)	#N/A	2.79477	#N/A	0.0266998	0.00363497	0.0358167	1.19458	1.23157	1.18756	0.0274451
1097	Medium	226973_at	vstm2l	V-set and transmembrane domain containing 2 like	#N/A	2.7902	#N/A	0.370259	0.00808139	0.0543136	1.1721	1.40065	1.32712	0.0466195
1098	Medium	237451_x_at	Casp9	caspase 9, apoptosis-related cysteine peptidase	#N/A	2.78798	#N/A	0.241869	0.00650305	0.187729	1.12857	1.24617	1.14338	0.0413729
1099	Medium	216381_x_at	Akr7a3	aldo-keto reductase family 7, member A3 (aflatoxin aldehyde reductase)	#N/A	2.78391	#N/A	0.111535	0.00731339	0.0956062	1.16151	1.23885	1.17097	0.0446702
1100	Medium	219338_s_at	LRRC49	leucine rich repeat containing 49; similar to leucine rich repeat containing 49	#N/A	2.78306	#N/A	0.223302	0.00460361	0.328825	1.37611	1.79826	1.32006	0.0308384
1101	Medium	244448_at	TMEM17	transmembrane protein 17	#N/A	2.77749	#N/A	0.0284255	0.00654444	0.0270867	1.18009	1.20239	1.18435	0.041314
1102	Medium	215588_x_at	Riok3	RIO kinase 3 (yeast)	#N/A	2.77408	#N/A	0.0418597	0.00557907	0.0128791	1.19922	1.24324	1.24418	0.036928
1103	Medium	214902_x_at	FLJ42393	hypothetical LOC401105	#N/A	2.7673	#N/A	0.060659	0.00485234	0.0163665	1.26918	1.36974	1.34761	0.0313921
1104	Medium	236900_x_at	CCDC163P	hypothetical protein LOC126661	#N/A	2.76647	#N/A	0.0880269	0.00378858	0.0274608	1.15869	1.23842	1.2033	0.0268626
1105	Medium	222733_x_at	rrp1	ribosomal RNA processing 1 homolog (S. cerevisiae)	#N/A	2.76525	#N/A	0.0547566	0.00688731	0.13419	1.17699	1.22273	1.1448	0.0417713
1106	Medium	221798_x_at		ENSG00000205028	#N/A	2.75981	#N/A	0.0395728	0.00842929	0.0476091	1.13926	1.16078	1.13705	0.0479567
1107	Medium	208137_x_at	ZNF611	zinc finger protein 611	#N/A	2.75773	#N/A	0.038521	0.00496789	0.0352048	1.22357	1.27553	1.23114	0.0326402
1108	Medium	218493_at	SNRNP25	small nuclear ribonucleoprotein 25kDa (U11/U12)	#N/A	2.75036	#N/A	0.163671	0.00766122	0.0189954	1.19458	1.32455	1.31695	0.0429775
1109	Medium	217703_x_at	SPON1	spondin 1, extracellular matrix protein	#N/A	2.74723	#N/A	0.0359878	0.00315353	0.0153526	1.20139	1.25588	1.23508	0.0234616
1110	Medium	243910_x_at	CAND1	cullin-associated and neddylation-dissociated 1	#N/A	2.74711	#N/A	0.0109589	0.00305844	0.0150466	1.37449	1.39949	1.36216	0.0245413
1111	Medium	1569781_at	LOC285423	hypothetical LOC285423	#N/A	2.74058	#N/A	0.0725214	0.00657598	0.163842	1.17927	1.24048	1.14679	0.0416175
1112	Medium	1555186_at	CDKN1A	cyclin-dependent kinase inhibitor 1A (p21, Cip1)	#N/A	2.73008	#N/A	0.0228036	0.00765089	0.00912432	1.14607	1.15565	1.1687	0.0434563
1113	Medium	235084_x_at	TRIM38	tripartite motif-containing 38	#N/A	2.71377	#N/A	0.0409924	0.0082426	0.0262852	1.22213	1.25823	1.24453	0.0498823
1114	Medium	1566987_s_at			#N/A	2.71153	#N/A	0.20285	0.00669965	0.276387	1.06866	1.12023	1.06179	0.0396966
1115	Medium	242025_at	SOX5	SRY (sex determining region Y)-box 5	#N/A	2.71028	#N/A	0.0230904	0.0068658	0.0148398	1.20966	1.22569	1.22757	0.0430496
1116	Medium	1554487_a_at	ATF6B	activating transcription factor 6 beta	#N/A	2.70434	#N/A	0.219088	0.00805149	0.0451085	1.10757	1.18954	1.16344	0.0479387
1117	Medium	235572_at	Spc24	SPC24, NDC80 kinetochore complex component, homolog (S. cerevisiae)	#N/A	2.69982	#N/A	0.404588	0.00679255	0.0154036	1.0471	1.10988	1.11011	0.0443649
1118	Medium	242578_x_at	SLC22A3	solute carrier family 22 (extraneuronal monoamine transporter), member 3	#N/A	2.69358	#N/A	0.0274837	0.00547101	0.0192182	1.32051	1.36898	1.34565	0.0369936
1119	Medium	1570065_at			#N/A	2.69261	#N/A	0.015169	0.00437624	0.00879383	1.30414	1.32418	1.33469	0.0319845
1120	Medium	242280_x_at	CPEB4	cytoplasmic polyadenylation element binding protein 4	#N/A	2.68827	#N/A	0.0389591	0.00603672	0.0354555	1.31058	1.37573	1.32051	0.0379291
1121	Medium	211713_x_at	kiaa0101	KIAA0101	#N/A	2.67617	#N/A	0.0987481	0.0065345	0.0482714	1.22867	1.33432	1.27297	0.0404727
1122	Medium	211040_x_at	GTSE1	G-2 and S-phase expressed 1	#N/A	2.67616	#N/A	0.135753	0.00744305	0.0415766	1.13879	1.21462	1.18485	0.0443649
1123	Medium	216094_at	WASL	Wiskott-Aldrich syndrome-like	#N/A	2.67192	#N/A	0.00904379	0.00870608	0.015189	1.18657	1.17105	1.17683	0.0478465
1124	Medium	234697_x_at	C3orf31	chromosome 3 open reading frame 31	#N/A	2.66868	#N/A	0.0843024	0.00647915	0.0775989	1.20539	1.28922	1.21251	0.0394724
1125	Medium	1558792_x_at	AP2A1	adaptor-related protein complex 2, alpha 1 subunit	#N/A	2.66786	#N/A	0.0798516	0.00808118	0.0235193	1.29415	1.40153	1.383	0.0478825
1126	Medium	232499_at	Itpkb	inositol 1,4,5-trisphosphate 3-kinase B	#N/A	2.66468	#N/A	0.408608	0.00694932	0.116697	1.07296	1.17658	1.11922	0.0400387
1127	Medium	210920_x_at			#N/A	2.66375	#N/A	0.0654286	0.00587692	0.0384397	1.23499	1.31631	1.26593	0.0395162
1128	Medium	1554476_x_at	ZNF808	zinc finger protein 808	#N/A	2.66301	#N/A	0.011126	0.00562242	0.0739267	1.28851	1.28672	1.20874	0.0349159
1129	Medium	231812_x_at	Phax	phosphorylated adaptor for RNA export	#N/A	2.65468	#N/A	0.0269061	0.00410397	0.0095818	1.28565	1.33839	1.34127	0.0276629
1130	Medium	233193_x_at	INTS4	integrator complex subunit 4	#N/A	2.64419	#N/A	0.101492	0.00698441	0.131559	1.17805	1.25911	1.16878	0.0418196
1131	Medium	203936_s_at	Mmp9	matrix metallopeptidase 9 (gelatinase B, 92kDa gelatinase, 92kDa type IV collagenase)	#N/A	2.63759	#N/A	0.760395	0.0066628	0.1961	1.26628	2.5238	1.74327	0.0400782
1132	Medium	233399_x_at	ZNF252	zinc finger protein 252	#N/A	2.63725	#N/A	0.0520342	0.00566016	0.0440944	1.22417	1.29038	1.23525	0.0338539
1133	Medium	215978_x_at		hypothetical protein LOC152719	#N/A	2.63384	#N/A	0.0293897	0.00752024	0.0230434	1.32905	1.36642	1.34957	0.04599
1134	Medium	208246_x_at	tk2	thymidine kinase 2, mitochondrial	#N/A	2.62769	#N/A	0.0301316	0.00664428	0.0191469	1.26883	1.3045	1.29504	0.0415657
1135	Medium	205887_x_at	msh3	mutS homolog 3 (E. coli)	#N/A	2.62698	#N/A	0.035712	0.00751551	0.0602332	1.19185	1.21942	1.17552	0.046742
1136	Medium	215372_x_at	MAGI1	membrane associated guanylate kinase, WW and PDZ domain containing 1; CNKSR family member 3	#N/A	2.61861	#N/A	0.075185	0.00611303	0.0570809	1.17438	1.23876	1.18814	0.0387943
1137	Medium	217579_x_at	atl2	atlastin GTPase 2	#N/A	2.61794	#N/A	0.1569	0.00827279	0.0627591	1.13713	1.22044	1.17585	0.0467452
1138	Medium	219792_at	agmaT	agmatine ureohydrolase (agmatinase)	#N/A	2.58552	#N/A	0.0106433	0.00714762	0.0298608	1.12155	1.11613	1.10565	0.0434007
1139	Medium	229479_at			#N/A	2.58433	#N/A	0.60461	0.00689087	0.317948	1.17194	1.61317	1.27006	0.0416765
1140	Medium	242377_x_at	THUMPD3	THUMP domain containing 3	#N/A	2.57538	#N/A	0.048314	0.00706015	0.063444	1.17283	1.21083	1.16619	0.0447445
1141	Medium	1558532_at	TPM1	tropomyosin 1 (alpha)	#N/A	2.56924	#N/A	0.082447	0.00653709	0.0123072	1.15877	1.21976	1.22553	0.0407462
1142	Medium	1558832_at	FLJ32224	hypothetical gene supported by AK056786	#N/A	2.56608	#N/A	0.0764518	0.00532012	0.0541288	1.1774	1.24885	1.19408	0.0349119
1143	Medium	234201_x_at		ENSG00000214176	#N/A	2.55959	#N/A	0.0555359	0.00617411	0.0867432	1.16951	1.2158	1.15549	0.0383557
1144	Medium	232793_at	CADM1	cell adhesion molecule 1	#N/A	2.54543	#N/A	0.050013	0.00811651	0.0989051	1.3477	1.42751	1.3008	0.0489574
1145	Medium	217662_x_at	BCAP29	B-cell receptor-associated protein 29	#N/A	2.54218	#N/A	0.0784167	0.00785468	0.083105	1.21698	1.29173	1.21714	0.0477449
1146	Medium	233281_at			#N/A	2.5307	#N/A	0.0142601	0.008416	0.0271997	1.24885	1.24539	1.22987	0.047889
1147	Medium	215271_at	TNN	tenascin N	#N/A	2.47273	#N/A	0.540035	0.00752811	0.784459	1.19889	1.6366	1.13014	0.0446588
1148	Medium	1564887_at			#N/A	2.46436	#N/A	0.0702958	0.00576139	0.0135828	1.19814	1.26997	1.26918	0.0371947
1149	Medium	236028_at	IBSP	integrin-binding sialoprotein	#N/A	2.46417	#N/A	0.361624	0.00847806	0.530008	1.27077	1.65715	1.21352	0.0489249
1150	Medium	1560382_at	gab1	GRB2-associated binding protein 1	#N/A	-2.34363	#N/A	0.0305926	0.0082145	0.0182376	-1.47039	-1.52753	-1.52626	0.0475354
1151	Medium	221438_s_at	TEX12	testis expressed 12	#N/A	-2.35404	#N/A	0.0293769	0.00750398	0.0374791	-1.88348	-2.01168	-1.85202	0.0430496
1152	Medium	230527_at			#N/A	-2.3626	#N/A	0.019843	0.00798595	0.0255512	-1.65967	-1.68401	-1.63932	0.0459875
1153	Medium	227166_at	Dnajc18	DnaJ (Hsp40) homolog, subfamily C, member 18	#N/A	-2.39309	#N/A	0.0180148	0.00874376	0.0262851	-1.55736	-1.56385	-1.53103	0.0499314
1154	Medium	1566097_at			#N/A	-2.40365	#N/A	0.0413984	0.00816264	0.013973	-1.2758	-1.32446	-1.33654	0.0452321
1155	Medium	1556017_at	NBEAL2	neurobeachin-like 2	#N/A	-2.4052	#N/A	0.0564994	0.00821194	0.0372677	-1.45851	-1.58173	-1.51121	0.0474371
1156	Medium	1556238_at	herpud2	HERPUD family member 2	#N/A	-2.40863	#N/A	0.291815	0.00832826	0.0147709	-1.29684	-1.63921	-1.6629	0.0486117
1157	Medium	1558522_at	MPP6	membrane protein, palmitoylated 6 (MAGUK p55 subfamily member 6)	#N/A	-2.42775	#N/A	0.0375421	0.0077721	0.0318818	-1.54125	-1.63819	-1.56732	0.0446765
1158	Medium	238758_at			#N/A	-2.43319	#N/A	0.0418134	0.00838231	0.0482425	-1.232	-1.27015	-1.22901	0.0497766
1159	Medium	1570271_at			#N/A	-2.44439	#N/A	0.0109028	0.00507978	0.017243	-1.4903	-1.4903	-1.46459	0.0343388
1160	Medium	1565673_at	FCGR2A	Fc fragment of IgG, low affinity IIa, receptor (CD32)	#N/A	-2.45481	#N/A	0.0099773	0.00599971	0.0237542	-1.36179	-1.34864	-1.31987	0.0369644
1161	Medium	207200_at	OTC	ornithine carbamoyltransferase	#N/A	-2.45549	#N/A	0.0786982	0.00826356	0.0108303	-1.1823	-1.24453	-1.26313	0.0464118
1162	Medium	236543_at			#N/A	-2.49735	#N/A	0.0226403	0.00568942	0.0354546	-1.40991	-1.45458	-1.38338	0.0358302
1163	Medium	239665_at		ENSG00000212891	#N/A	-2.4983	#N/A	0.0268549	0.00661476	0.0136009	-1.45549	-1.511	-1.51845	0.041314
1164	Medium	202348_s_at	TOR1A	torsin family 1, member A (torsin A)	#N/A	-2.49911	#N/A	0.0334227	0.00632426	0.0290306	-1.32097	-1.37326	-1.33367	0.0408548
1165	Medium	242988_at	DCST2	DC-STAMP domain containing 2	#N/A	-2.50331	#N/A	0.0134378	0.00765135	0.0294353	-1.2466	-1.24143	-1.22103	0.0453425
1166	Medium	1555403_a_at	Cdh19	cadherin 19, type 2	#N/A	-2.51114	#N/A	0.218844	0.00632798	0.0462885	-1.141	-1.26077	-1.21504	0.0402946
1167	Medium	1556361_s_at	Ankrd13c	ankyrin repeat domain 13C	#N/A	-2.51515	#N/A	0.0632777	0.00421564	0.0344808	-1.7262	-2.07714	-1.85202	0.0313815
1168	Medium	1567009_at	znrf1	zinc and ring finger 1	#N/A	-2.53138	#N/A	0.0280319	0.00420955	0.0156937	-1.42672	-1.51016	-1.47949	0.0311851
1169	Medium	205138_s_at	Ust	uronyl-2-sulfotransferase	#N/A	-2.53329	#N/A	0.016038	0.00753027	0.0228077	-1.31058	-1.31148	-1.2972	0.044854
1170	Medium	240565_at	ZFP28	zinc finger protein 28 homolog (mouse)	#N/A	-2.53509	#N/A	0.0137994	0.00705225	0.0232485	-1.2033	-1.20164	-1.18978	0.0442041
1171	Medium	1554324_s_at	DYNC2LI1	dynein, cytoplasmic 2, light intermediate chain 1	#N/A	-2.53585	#N/A	0.122253	0.00709815	0.00913651	-1.25571	-1.39523	-1.43167	0.0437816
1172	Medium	1555547_at	BPA-1	brain peptide A1	#N/A	-2.53754	#N/A	0.0187991	0.00631604	0.120825	-1.27209	-1.28628	-1.18888	0.0423141
1173	Medium	207623_at	ABCF2	ATP-binding cassette, sub-family F (GCN20), member 2	#N/A	-2.54984	#N/A	0.0901872	0.00716115	0.0458692	-1.1765	-1.24876	-1.20773	0.0426167
1174	Medium	210289_at	Nat8	N-acetyltransferase 8 (GCN5-related, putative); N-acetyltransferase 8B (GCN5-related, putative, gene/pseudogene)	#N/A	-2.55263	#N/A	0.012856	0.00632167	0.0279554	-1.29603	-1.29783	-1.26637	0.039495
1175	Medium	235401_s_at	FCRLA	Fc receptor-like A	#N/A	-2.55645	#N/A	0.0327835	0.00722972	0.0257861	-1.46044	-1.52668	-1.48906	0.0447645
1176	Medium	222851_at	ZNF654	zinc finger protein 654	#N/A	-2.55843	#N/A	0.024974	0.00447221	0.0656829	-1.67029	-1.79017	-1.551	0.0303636
1177	Medium	216777_at	BCAP29	B-cell receptor-associated protein 29	#N/A	-2.56053	#N/A	0.0123943	0.00740217	0.0391493	-1.24375	-1.23773	-1.20597	0.0430822
1178	Medium	242094_at			#N/A	-2.56308	#N/A	0.0195716	0.00504551	0.0450636	-1.62124	-1.68658	-1.53773	0.0322719
1179	Medium	1558667_at	SPATA22	spermatogenesis associated 22	#N/A	-2.57093	#N/A	0.0794056	0.0060681	0.0205256	-1.26795	-1.37984	-1.35388	0.0364424
1180	Medium	215027_at	Rapgef3	Rap guanine nucleotide exchange factor (GEF) 3	#N/A	-2.57664	#N/A	0.0129978	0.00682966	0.0138033	-1.19507	-1.19259	-1.19582	0.0423597
1181	Medium	217351_at		ENSG00000219753	#N/A	-2.58825	#N/A	0.0996198	0.00773675	0.0602259	-1.20991	-1.30035	-1.24005	0.0462636
1182	Medium	1564202_at	LOC100131756	hypothetical LOC100131756	#N/A	-2.6337	#N/A	0.00982962	0.00296994	0.0192087	-1.54606	-1.57746	-1.49879	0.0225418
1183	Medium	1557821_at	LOC283547	hypothetical protein LOC283547	#N/A	-2.65307	#N/A	0.0105062	0.00267069	0.0152232	-1.56558	-1.61183	-1.54349	0.0195949
1184	Medium	203635_at	DSCR3	Down syndrome critical region gene 3	#N/A	-2.65399	#N/A	0.0527081	0.00488589	0.0275912	-1.19831	-1.25963	-1.2274	0.0310586
1185	Medium	227323_at	cox4nb	COX4 neighbor	#N/A	-2.67427	#N/A	0.021344	0.007511	0.0801035	-1.11288	-1.11752	-1.08968	0.0475158
1186	Medium	1560890_at			#N/A	-2.67643	#N/A	0.0404547	0.0066623	0.0119861	-1.47642	-1.57582	-1.6027	0.0427954
1187	Medium	1553028_at	GPR156	G protein-coupled receptor 156	#N/A	-2.67789	#N/A	0.00897317	0.00567601	0.0220432	-1.19358	-1.18698	-1.17292	0.0336855
1188	Medium	230029_x_at	UBR3	ubiquitin protein ligase E3 component n-recognin 3 (putative)	#N/A	-2.70012	#N/A	0.300166	0.00741442	0.0576258	-1.14021	-1.29352	-1.23413	0.0438296
1189	Medium	212200_at	Ankle2	ankyrin repeat and LEM domain containing 2	#N/A	-2.70074	#N/A	0.094799	0.00756561	0.0269904	-1.2033	-1.28877	-1.26769	0.0454563
1190	Medium	1553817_at	POM121L9P	POM121 membrane glycoprotein-like 9 (rat) pseudogene	#N/A	-2.70713	#N/A	0.032012	0.0032424	0.0381854	-1.31731	-1.40114	-1.31221	0.0225469
1191	Medium	203122_at	Ttc15	tetratricopeptide repeat domain 15	#N/A	-2.70958	#N/A	0.285252	0.00698697	0.011653	-1.07706	-1.15357	-1.16062	0.0426483
1192	Medium	239932_at	kcnip3	Kv channel interacting protein 3, calsenilin	#N/A	-2.71001	#N/A	0.0177897	0.00570886	0.0250847	-1.26488	-1.27987	-1.2551	0.0352514
1193	Medium	213648_at	EXOSC7	exosome component 7	#N/A	-2.71243	#N/A	0.136655	0.00495937	0.0780007	-1.11111	-1.17936	-1.12983	0.033188
1194	Medium	1568600_at	calml4	calmodulin-like 4	#N/A	-2.72018	#N/A	0.165499	0.0062613	0.0973497	-1.0853	-1.14163	-1.10015	0.0391814
1195	Medium	238965_at	c21orf2	chromosome 21 open reading frame 2	#N/A	-2.7263	#N/A	0.022125	0.00347248	0.0157671	-1.25841	-1.30279	-1.27766	0.0240263
1196	Medium	238581_at	gbp5	guanylate binding protein 5	#N/A	-2.73282	#N/A	0.0295135	0.00738801	0.0502936	-1.27315	-1.30351	-1.25006	0.0448176
1197	Medium	1552986_at	LOC142937	hypothetical protein BC008131	#N/A	-2.7352	#N/A	0.0340195	0.00541906	0.0126286	-1.23208	-1.27553	-1.27757	0.0368001
1198	Medium	1566772_at	SCHIP1	schwannomin interacting protein 1	#N/A	-2.74062	#N/A	0.0708437	0.00847387	0.0317822	-1.09916	-1.12693	-1.11705	0.0489449
1199	Medium	239296_at	Zeb2	zinc finger E-box binding homeobox 2	#N/A	-2.74295	#N/A	0.0158654	0.0045163	0.0294962	-1.24186	-1.25832	-1.22273	0.0312647
1200	Medium	1566966_at	DPYD	dihydropyrimidine dehydrogenase	#N/A	-2.74395	#N/A	0.0146581	0.00725657	0.0693131	-1.18534	-1.18534	-1.14369	0.0438727
1201	Medium	239567_at	arhgap10	Rho GTPase activating protein 10	#N/A	-2.75101	#N/A	0.0588089	0.00439371	0.0159339	-1.10949	-1.14703	-1.13776	0.0268284
1202	Medium	1560817_at	MOV10	Mov10, Moloney leukemia virus 10, homolog (mouse)	#N/A	-2.75696	#N/A	0.0091028	0.00479959	0.131391	-1.22273	-1.21849	-1.13666	0.0308227
1203	Medium	228470_at	LOC731109	similar to ring finger protein 187	#N/A	-2.76031	#N/A	0.0107863	0.00449045	0.0365841	-1.40065	-1.40747	-1.33321	0.0305506
1204	Medium	203645_s_at	CD163	CD163 molecule	#N/A	-2.76168	#N/A	0.0278423	0.00740214	0.145585	-1.50347	-1.55865	-1.34378	0.0441578
1205	Medium	204608_at	asl	argininosuccinate lyase	#N/A	-2.77	#N/A	0.0240737	0.00833238	0.0248185	-1.17707	-1.18772	-1.17936	0.0472248
1206	Medium	225708_at	MED29	mediator complex subunit 29	#N/A	-2.79037	#N/A	0.448893	0.0060005	0.140088	-1.06673	-1.17056	-1.10934	0.0403885
1207	Medium	225569_at	EIF2C2	eukaryotic translation initiation factor 2C, 2	#N/A	-2.79479	#N/A	0.0497556	0.0024001	0.0330779	-1.23055	-1.3262	-1.25362	0.019436
1208	Medium	1564635_a_at	Fhad1	forkhead-associated (FHA) phosphopeptide binding domain 1	#N/A	-2.79497	#N/A	0.0650329	0.00817486	0.167091	-1.1395	-1.17805	-1.11142	0.0488696
1209	Medium	205227_at	il1rap	interleukin 1 receptor accessory protein	#N/A	-2.79614	#N/A	0.0675359	0.00748407	0.025344	-1.21504	-1.28254	-1.2633	0.0444487
1210	Medium	238564_at	Fam171b	family with sequence similarity 171, member B	#N/A	-2.79645	#N/A	0.0498452	0.00343906	0.0104584	-1.17821	-1.23936	-1.23379	0.0241304
1211	Medium	238479_at			#N/A	-2.80672	#N/A	0.0394968	0.0070754	0.0818026	-1.16167	-1.1902	-1.14155	0.0428275
1212	Medium	231984_at	mtaP	methylthioadenosine phosphorylase	#N/A	-2.80746	#N/A	0.154369	0.00842673	0.0189101	-1.18165	-1.29128	-1.2902	0.0479567
1213	Medium	238682_at	CCDC96	coiled-coil domain containing 96	#N/A	-2.81299	#N/A	0.0910922	0.00680226	0.162949	-1.11961	-1.16878	-1.10405	0.0402642
1214	Medium	242123_at	PAQR7	progestin and adipoQ receptor family member VII	#N/A	-2.81782	#N/A	0.0324251	0.0049293	0.0189513	-1.23653	-1.28103	-1.26199	0.0337001
1215	Medium	233589_x_at	C9orf167	chromosome 9 open reading frame 167	#N/A	-2.81891	#N/A	0.0416244	0.00576417	0.0220348	-1.30215	-1.37354	-1.34537	0.0358784
1216	Medium	225902_at	PPIG	peptidylprolyl isomerase G (cyclophilin G)	#N/A	-2.823	#N/A	0.192924	0.00758508	0.0277632	-1.1176	-1.20197	-1.1869	0.0452587
1217	Medium	240799_at	Slc35f4	solute carrier family 35, member F4	#N/A	-2.82494	#N/A	0.0362929	0.00843837	0.0291157	-1.30008	-1.34313	-1.31704	0.0489244
1218	Medium	1552705_at	dusp19	dual specificity phosphatase 19	#N/A	-2.82781	#N/A	0.0823914	0.00753593	0.0582011	-1.47019	-1.67133	-1.52098	0.0433473
1219	Medium	1552947_x_at	ZNF114	zinc finger protein 114	#N/A	-2.83535	#N/A	0.955066	0.00731458	0.129696	-1.01466	-1.12039	-1.0808	0.0440671
1220	Medium	213024_at	TMF1	TATA element modulatory factor 1	#N/A	-2.83729	#N/A	0.138112	0.00527647	0.0212597	-1.15918	-1.25884	-1.23893	0.035627
1221	Medium	213360_s_at	POM121C	POM121 membrane glycoprotein C; POM121 membrane glycoprotein B (pseudogene)	#N/A	-2.84256	#N/A	0.67501	0.00803647	0.218642	-1.04001	-1.1365	-1.0787	0.0479979
1222	Medium	202622_s_at	ATXN2	ataxin 2	#N/A	-2.84808	#N/A	0.191272	0.0068514	0.0884796	-1.11466	-1.19798	-1.14449	0.0420693
1223	Medium	232795_at			#N/A	-2.85263	#N/A	0.0149832	0.00240862	0.0190517	-1.54221	-1.62225	-1.53145	0.0206666
1224	Medium	244512_at	HOXB3	homeobox B3	#N/A	-2.85693	#N/A	0.0233106	0.00652141	0.0439197	-1.20698	-1.22723	-1.18847	0.037046
1225	Medium	231024_at	LOC572558	hypothetical locus LOC572558	#N/A	-2.86168	#N/A	0.0416798	0.00394408	0.0355777	-1.20756	-1.26584	-1.21723	0.0290844
1226	Medium	227240_at	Ngef	neuronal guanine nucleotide exchange factor	#N/A	-2.86192	#N/A	0.0132114	0.00296594	0.0201425	-1.53922	-1.5935	-1.51142	0.0222955
1227	Medium	228362_s_at	fam26f	family with sequence similarity 26, member F	#N/A	-2.86244	#N/A	0.028349	0.00483905	0.0126011	-1.13477	-1.15701	-1.15501	0.0328226
1228	Medium	217781_s_at	ZFP106	zinc finger protein 106 homolog (mouse)	#N/A	-2.86284	#N/A	0.0399482	0.0064918	0.240562	-1.33044	-1.39949	-1.20539	0.0408618
1229	Medium	204793_at	GPRASP1	G protein-coupled receptor associated sorting protein 1	#N/A	-2.86394	#N/A	0.16729	0.00602833	0.0169187	-1.2079	-1.36084	-1.34892	0.0380102
1230	Medium	238881_at			#N/A	-2.86905	#N/A	0.0694127	0.00214106	0.02437	-1.25388	-1.38742	-1.31631	0.0178517
1231	Medium	209599_s_at	PRUNE	prune homolog (Drosophila)	#N/A	-2.87152	#N/A	0.0270098	0.00600114	0.0153693	-1.27156	-1.30731	-1.30414	0.0381079
1232	Medium	241541_at	mib2	mindbomb homolog 2 (Drosophila)	#N/A	-2.87544	#N/A	0.0211389	0.00642643	0.014009	-1.1274	-1.13603	-1.13761	0.0403484
1233	Medium	201984_s_at	egfr	epidermal growth factor receptor (erythroblastic leukemia viral (v-erb-b) oncogene homolog, avian)	#N/A	-2.87651	#N/A	0.863138	0.00819035	0.508902	-1.02769	-1.14346	-1.05431	0.0474613
1234	Medium	239062_at	LOC100131096	hypothetical LOC100131096	#N/A	-2.88078	#N/A	0.454627	0.0074911	0.0510794	-1.06903	-1.17471	-1.14433	0.0436771
1235	Medium	228750_at			#N/A	-2.88085	#N/A	0.166918	0.00840146	0.0900874	-1.66347	-2.2133	-1.83096	0.0499709
1236	Medium	240013_at			#N/A	-2.88197	#N/A	0.226303	0.00289889	0.0441977	-1.14124	-1.28842	-1.22002	0.0228865
1237	Medium	244097_at	CR2	complement component (3d/Epstein Barr virus) receptor 2	#N/A	-2.88398	#N/A	0.0858624	0.00872978	0.187532	-1.10466	-1.14045	-1.08591	0.0488861
1238	Medium	224565_at	Neat1	non-protein coding RNA 84	#N/A	-2.88573	#N/A	0.152587	0.00396345	0.0492685	-1.35943	-1.66324	-1.49236	0.0277539
1239	Medium	204075_s_at	kiaa0562	KIAA0562	#N/A	-2.89857	#N/A	0.0512665	0.00588599	0.00982953	-1.40991	-1.53007	-1.55919	0.0379972
1240	Medium	1557046_x_at	LOC100127980	hypothetical protein LOC100127980	#N/A	-2.89952	#N/A	0.0742975	0.00269149	0.0125591	-1.14512	-1.21546	-1.20047	0.0224562
1241	Medium	1557768_at	KIAA1211	KIAA1211	#N/A	-2.90005	#N/A	0.17569	0.00847537	0.0156136	-1.06629	-1.10849	-1.11103	0.0482124
1242	Medium	233970_s_at	TRMT6	tRNA methyltransferase 6 homolog (S. cerevisiae)	#N/A	-2.90101	#N/A	0.485282	0.00740761	0.0116614	-1.09977	-1.26857	-1.28476	0.044854
1243	Medium	218738_s_at	RNF138	ring finger protein 138	#N/A	-2.90291	#N/A	0.147898	0.00776603	0.0551077	-1.17642	-1.28289	-1.22944	0.0446019
1244	Medium	1554915_a_at	PDE12	phosphodiesterase 12	#N/A	-2.90529	#N/A	0.131632	0.0062183	0.0257807	-1.16441	-1.2619	-1.23722	0.0375114
1245	Medium	240149_at	HEATR6	HEAT repeat containing 6	#N/A	-2.90586	#N/A	0.0244329	0.00370032	0.0566362	-1.1787	-1.20932	-1.15565	0.0259638
1246	Medium	223187_s_at	ORMDL1	ORM1-like 1 (S. cerevisiae)	#N/A	-2.90895	#N/A	0.443792	0.00686495	0.362768	-1.07252	-1.18345	-1.08252	0.0414286
1247	Medium	204174_at	ALOX5AP	arachidonate 5-lipoxygenase-activating protein	#N/A	-2.9206	#N/A	0.0196702	0.00664601	0.0110662	-1.27969	-1.29576	-1.31185	0.0414495
1248	Medium	218682_s_at	SLC4A1AP	solute carrier family 4 (anion exchanger), member 1, adaptor protein	#N/A	-2.92136	#N/A	0.0523894	0.00601684	0.0737101	-1.15373	-1.19441	-1.14488	0.0378851
1249	Medium	243976_at			#N/A	-2.92168	#N/A	0.264727	0.00333691	0.0254603	-1.23748	-1.5405	-1.45085	0.0247927
1250	Medium	236917_at	LRRC34	leucine rich repeat containing 34	#N/A	-2.92649	#N/A	0.117432	0.00513652	0.0174234	-1.28994	-1.46846	-1.44243	0.0339312
1251	Medium	243412_at	LOC731852	hypothetical LOC731852	#N/A	-2.93071	#N/A	0.0542748	0.00581901	0.0124787	-1.24928	-1.32326	-1.32777	0.0377084
1252	Medium	201057_s_at	GOLGB1	golgin B1, golgi integral membrane protein	#N/A	-2.93266	#N/A	0.0631853	0.00543173	0.289074	-1.16651	-1.22112	-1.10765	0.0375012
1253	Medium	205128_x_at	Ptgs1	prostaglandin-endoperoxide synthase 1 (prostaglandin G/H synthase and cyclooxygenase)	#N/A	-2.9327	#N/A	0.0172125	0.00428147	0.0266116	-1.13375	-1.1448	-1.12662	0.0310319
1254	Medium	225473_at	C20orf117	chromosome 20 open reading frame 117	#N/A	-2.93363	#N/A	0.0195558	0.00492952	0.11519	-1.1935	-1.21184	-1.13808	0.0321164
1255	Medium	231672_at	CES4	carboxylesterase 4-like	#N/A	-2.93609	#N/A	0.0355972	0.00551303	0.0399827	-1.14894	-1.17552	-1.14774	0.0363629
1256	Medium	225311_at	ivd	isovaleryl Coenzyme A dehydrogenase	#N/A	-2.93721	#N/A	0.0630852	0.00374304	0.0521911	-1.14536	-1.20147	-1.15365	0.0269611
1257	Medium	231166_at	GPR155	G protein-coupled receptor 155	#N/A	-2.93788	#N/A	0.0203544	0.00532852	0.0191547	-1.37059	-1.40522	-1.38156	0.0355183
1258	Medium	214146_s_at	PPBP	pro-platelet basic protein (chemokine (C-X-C motif) ligand 7)	#N/A	-2.93818	#N/A	0.0252679	0.00157617	0.0266688	-1.30252	-1.39407	-1.3036	0.0149136
1259	Medium	219465_at	Apoa2	apolipoprotein A-II	#N/A	-2.93956	#N/A	0.0106653	0.00336079	0.0575115	-1.13564	-1.14195	-1.10504	0.0247311
1260	Medium	210464_at	C8orf71	chromosome 8 open reading frame 71	#N/A	-2.94071	#N/A	0.0267639	0.00438986	0.0409109	-1.22129	-1.25823	-1.20815	0.0299871
1261	Medium	1562550_at	pitpnm2	phosphatidylinositol transfer protein, membrane-associated 2	#N/A	-2.94113	#N/A	0.0186864	0.0020065	0.0183361	-1.1959	-1.23465	-1.19939	0.0183797
1262	Medium	201198_s_at	PSMD1	proteasome (prosome, macropain) 26S subunit, non-ATPase, 1	#N/A	-2.9436	#N/A	0.0783787	0.00617206	0.0278779	-1.14322	-1.19756	-1.17756	0.0387717
1263	Medium	212326_at	VPS13D	vacuolar protein sorting 13 homolog D (S. cerevisiae)	#N/A	-2.94517	#N/A	0.0804409	0.00681774	0.0307458	-1.14822	-1.2028	-1.18173	0.0406293
1264	Medium	213813_x_at			#N/A	-2.94823	#N/A	0.0097985	0.00865267	0.0200067	-1.25701	-1.23799	-1.23388	0.0473918
1265	Medium	1560557_at	GALNTL1	UDP-N-acetyl-alpha-D-galactosamine:polypeptide N-acetylgalactosaminyltransferase-like 1	#N/A	-2.94963	#N/A	0.0336494	0.0029747	0.0164798	-1.26918	-1.34434	-1.30785	0.022147
1266	Medium	1554415_at	TAF5L	TAF5-like RNA polymerase II, p300/CBP-associated factor (PCAF)-associated factor, 65kDa	#N/A	-2.95025	#N/A	0.0260269	0.00468663	0.0184985	-1.23405	-1.26962	-1.25145	0.032467
1267	Medium	220340_at	GREB1L	KIAA1772	#N/A	-2.95225	#N/A	0.0908465	0.00391336	0.0635823	-1.17202	-1.2605	-1.18912	0.0275202
1268	Medium	226106_at	RNF141	ring finger protein 141	#N/A	-2.9558	#N/A	0.0958353	0.00646954	0.0263003	-1.22086	-1.32216	-1.29334	0.0408247
1269	Medium	219452_at	DPEP2	dipeptidase 2	#N/A	-2.96141	#N/A	0.0836198	0.00765082	0.129509	-1.09893	-1.13375	-1.08998	0.0449238
1270	Medium	215254_at	RCAN1	regulator of calcineurin 1	#N/A	-2.96597	#N/A	0.0376942	0.00290352	0.0148159	-1.29603	-1.38809	-1.35172	0.0212488
1271	Medium	227328_at	CAMTA1	calmodulin binding transcription activator 1	#N/A	-2.96665	#N/A	0.0694959	0.00472286	0.0203051	-1.1135	-1.15597	-1.14322	0.0336324
1272	Medium	212586_at	cast	calpastatin	#N/A	-2.96918	#N/A	0.0622639	0.00752812	0.0174163	-1.24091	-1.30894	-1.30958	0.0441395
1273	Medium	207429_at	slc22a2	solute carrier family 22 (organic cation transporter), member 2	#N/A	-2.97109	#N/A	0.0147474	0.00606387	0.0157572	-1.11977	-1.1221	-1.1207	0.0398395
1274	Medium	206584_at	LY96	lymphocyte antigen 96	#N/A	-2.97173	#N/A	0.14956	0.00410831	0.0165269	-1.44063	-1.82475	-1.75394	0.0268023
1275	Medium	211751_at	PDE4DIP	hypothetical protein LOC100134230; similar to KIAA0454 protein; similar to phosphodiesterase 4D interacting protein isoform 2; phosphodiesterase 4D interacting protein	#N/A	-2.97707	#N/A	0.0241123	0.00748503	0.028377	-1.31212	-1.33691	-1.30812	0.0441626
1276	Medium	239823_at			#N/A	-2.97787	#N/A	0.0239606	0.00521192	0.0174761	-1.22859	-1.25701	-1.2447	0.0351404
1277	Medium	202843_at	dnajb9	DnaJ (Hsp40) homolog, subfamily B, member 9	#N/A	-2.97915	#N/A	0.483494	0.00734112	0.0247156	-1.16797	-1.47939	-1.44443	0.0428409
1278	Medium	221776_s_at	BRD7	bromodomain containing 7; bromodomain containing 7 pseudogene 2	#N/A	-2.97958	#N/A	0.0797944	0.00756292	0.0332845	-1.13768	-1.18517	-1.16578	0.0461179
1279	Medium	208538_at	ANP32C	acidic (leucine-rich) nuclear phosphoprotein 32 family, member C	#N/A	-2.97998	#N/A	0.0210072	0.00776822	0.0433749	-1.21546	-1.22561	-1.19243	0.0448055
1280	Medium	1561461_at			#N/A	-2.9866	#N/A	0.0128934	0.00606293	0.00924923	-1.11682	-1.1176	-1.1242	0.0377105
1281	Medium	212683_at	slc25a44	solute carrier family 25, member 44	#N/A	-2.98703	#N/A	0.0821355	0.00480193	0.0120017	-1.12109	-1.17275	-1.1717	0.0317461
1282	Medium	37462_i_at	SF3A2	splicing factor 3a, subunit 2, 66kDa	#N/A	-2.98738	#N/A	0.0702508	0.00601781	0.184078	-1.18633	-1.25223	-1.14607	0.0380613
1283	Medium	1560609_at	CRYZL1	crystallin, zeta (quinone reductase)-like 1	#N/A	-2.98835	#N/A	0.396748	0.00611344	0.106049	-1.05922	-1.13997	-1.09703	0.0381805
1284	Medium	241976_at	TCEA3	transcription elongation factor A (SII), 3	#N/A	-2.9976	#N/A	0.346058	0.00696999	0.3202	-1.08103	-1.17723	-1.08553	0.0444311
1285	Medium	AFFX-r2-Bs-dap-M_at	birA	Bifunctional protein birA	#N/A	-2.99948	#N/A	0.0234863	0.00682726	0.0236993	-1.43356	-1.46978	-1.43933	0.0418019
1286	Medium	218993_at	RNMTL1	RNA methyltransferase like 1	#N/A	-3.00823	#N/A	0.0338635	0.00856051	0.0484925	-1.10872	-1.12109	-1.10305	0.0499709
1287	Medium	242078_at	AFF3	AF4/FMR2 family, member 3	#N/A	-3.0088	#N/A	0.101378	0.00150415	0.0579174	-1.17153	-1.30351	-1.19823	0.0108565
1288	Medium	204948_s_at	Fst	follistatin	#N/A	-3.01003	#N/A	0.0117115	0.00682502	0.070808	-1.33793	-1.3333	-1.24911	0.038072
1289	Medium	1568627_at	smek2	SMEK homolog 2, suppressor of mek1 (Dictyostelium)	#N/A	-3.01194	#N/A	0.0218537	0.00616013	0.0840516	-1.19342	-1.21008	-1.15165	0.0379972
1290	Medium	225058_at	GPR108	G protein-coupled receptor 108	#N/A	-3.01217	#N/A	0.463219	0.00765076	0.0698763	-1.05944	-1.15053	-1.11767	0.0447645
1291	Medium	233304_at	NFIB	nuclear factor I/B	#N/A	-3.01363	#N/A	0.0784912	0.00265108	0.287877	-1.15421	-1.23533	-1.10481	0.0206001
1292	Medium	203077_s_at	SMAD2	SMAD family member 2	#N/A	-3.01403	#N/A	0.300429	0.00655425	0.0364259	-1.13391	-1.2828	-1.24496	0.0430069
1293	Medium	243974_at			#N/A	-3.01475	#N/A	0.892112	0.0052297	0.277221	-1.03476	-1.21361	-1.10565	0.0368538
1294	Medium	223591_at	RNF135	ring finger protein 135	#N/A	-3.01525	#N/A	0.0127633	0.00445589	0.0386828	-1.12039	-1.12584	-1.10252	0.0281039
1295	Medium	234304_s_at	IPO11	importin 11	#N/A	-3.01644	#N/A	0.130871	0.00296267	0.0526343	-1.26015	-1.45559	-1.33154	0.0244483
1296	Medium	213149_at	dlaT	dihydrolipoamide S-acetyltransferase	#N/A	-3.01785	#N/A	0.291011	0.00703841	0.0543198	-1.11481	-1.23268	-1.18937	0.0443413
1297	Medium	1554504_at	NAALAD2	N-acetylated alpha-linked acidic dipeptidase 2	#N/A	-3.01791	#N/A	0.126143	0.00629085	0.240916	-1.61586	-2.06237	-1.4905	0.0370369
1298	Medium	226447_at	ASH1L	ash1 (absent, small, or homeotic)-like (Drosophila)	#N/A	-3.01993	#N/A	0.141598	0.0054176	0.00996286	-1.16175	-1.26514	-1.27527	0.035472
1299	Medium	218148_at	CENPT	centromere protein T	#N/A	-3.02202	#N/A	0.0509658	0.00550129	0.473063	-1.22918	-1.29208	-1.10734	0.0368531
1300	Medium	227696_at	Exosc6	exosome component 6	#N/A	-3.02419	#N/A	0.240687	0.00417765	0.0126448	-1.13163	-1.26611	-1.25911	0.0289866
1301	Medium	225510_at	OAF	OAF homolog (Drosophila)	#N/A	-3.02489	#N/A	0.253068	0.00520233	0.013637	-1.17218	-1.35304	-1.34817	0.0359547
1302	Medium	217822_at	WBP11	WW domain binding protein 11	#N/A	-3.02495	#N/A	0.926424	0.00164123	0.0155791	-1.01783	-1.14037	-1.11985	0.0139855
1303	Medium	203218_at	Mapk9	mitogen-activated protein kinase 9	#N/A	-3.02616	#N/A	0.246429	0.00477217	0.0200252	-1.14918	-1.30188	-1.27695	0.0306432
1304	Medium	231504_at	CCDC148	coiled-coil domain containing 148	#N/A	-3.02681	#N/A	0.0602255	0.00875176	0.020238	-1.1118	-1.13832	-1.13721	0.0495315
1305	Medium	201259_s_at	SYPL1	synaptophysin-like 1	#N/A	-3.03007	#N/A	0.0649232	0.00299864	0.14654	-1.25388	-1.37021	-1.20899	0.0226026
1306	Medium	212438_at	SNRNP27	small nuclear ribonucleoprotein 27kDa (U4/U6.U5)	#N/A	-3.03093	#N/A	0.0603537	0.00562898	0.439457	-1.12373	-1.16175	-1.06452	0.0364166
1307	Medium	203323_at	CAV2	caveolin 2	#N/A	-3.03517	#N/A	0.0676494	0.00804304	0.018436	-1.48916	-1.65462	-1.65084	0.0449029
1308	Medium	216411_s_at	Galk2	galactokinase 2	#N/A	-3.03619	#N/A	0.55286	0.00842539	0.0752254	-1.10328	-1.3084	-1.23568	0.0467441
1309	Medium	233020_at	SEC22B	SEC22 vesicle trafficking protein homolog B (S. cerevisiae)	#N/A	-3.04517	#N/A	0.0579313	0.00301106	0.0502402	-1.38867	-1.56558	-1.40786	0.024354
1310	Medium	204787_at	VSIG4	V-set and immunoglobulin domain containing 4	#N/A	-3.04833	#N/A	0.0307605	0.00840102	0.0218098	-1.352	-1.39098	-1.3808	0.0455309
1311	Medium	239483_at	FLJ37035	FLJ37035 protein	#N/A	-3.04872	#N/A	0.0356297	0.00176822	0.0177212	-1.31631	-1.43644	-1.36216	0.0147777
1312	Medium	226077_at	RNF145	ring finger protein 145	#N/A	-3.04933	#N/A	0.0548927	0.00769443	0.018929	-1.38396	-1.48844	-1.48011	0.0453494
1313	Medium	207320_x_at	STAU1	staufen, RNA binding protein, homolog 1 (Drosophila)	#N/A	-3.05841	#N/A	0.0260151	0.00524471	0.271336	-1.08568	-1.09627	-1.04906	0.0348631
1314	Medium	204880_at	mgmt	O-6-methylguanine-DNA methyltransferase	#N/A	-3.06013	#N/A	0.0356427	0.00792811	0.150743	-1.23773	-1.27165	-1.17218	0.0466324
1315	Medium	226841_at	Mpeg1	macrophage expressed 1	#N/A	-3.06058	#N/A	0.015412	0.00700607	0.140549	-1.48195	-1.48813	-1.30233	0.0426167
1316	Medium	233540_s_at	CDK5RAP2	CDK5 regulatory subunit associated protein 2	#N/A	-3.06238	#N/A	0.963807	0.00405104	0.016294	-1.03915	-1.40971	-1.38089	0.0287868
1317	Medium	218351_at	commd8	COMM domain containing 8	#N/A	-3.07411	#N/A	0.0486032	0.00279811	0.0103377	-1.26892	-1.37421	-1.35454	0.0208625
1318	Medium	231379_at			#N/A	-3.07494	#N/A	0.0575909	0.00234548	0.174639	-1.09908	-1.13942	-1.07609	0.0216976
1319	Medium	240824_at	OBFC1	oligonucleotide/oligosaccharide-binding fold containing 1	#N/A	-3.07763	#N/A	0.283443	0.0049802	0.0528104	-1.16813	-1.36245	-1.27996	0.0350182
1320	Medium	1554345_a_at	GIN1	gypsy retrotransposon integrase 1	#N/A	-3.07847	#N/A	0.031276	0.00560103	0.030618	-1.22298	-1.26085	-1.22757	0.0378403
1321	Medium	243201_at	RPL36A	ribosomal protein L36a pseudogene 51; ribosomal protein L36a pseudogene 37; ribosomal protein L36a pseudogene 49; heterogeneous nuclear ribonucleoprotein H2 (H'); ribosomal protein L36a	#N/A	-3.0833	#N/A	0.416573	0.0022328	0.057769	-1.10849	-1.30459	-1.21293	0.018603
1322	Medium	217877_s_at	GPBP1L1	GC-rich promoter binding protein 1-like 1	#N/A	-3.08518	#N/A	0.245365	0.00843987	0.0803908	-1.11003	-1.20464	-1.15517	0.0478385
1323	Medium	1556832_at			#N/A	-3.08886	#N/A	0.00878251	0.00330328	0.0109513	-1.27624	-1.28334	-1.27253	0.0234152
1324	Medium	1561575_at			#N/A	-3.089	#N/A	0.0137133	0.0070316	0.0506137	-1.16837	-1.16756	-1.13784	0.0429214
1325	Medium	226477_at	Vprbp	Vpr (HIV-1) binding protein	#N/A	-3.08974	#N/A	0.13443	0.00624347	0.102302	-1.0799	-1.12576	-1.08734	0.0370962
1326	Medium	201988_s_at	CREBL2	cAMP responsive element binding protein-like 2	#N/A	-3.09021	#N/A	0.096152	0.00860794	0.0685221	-1.21639	-1.30369	-1.23799	0.0480883
1327	Medium	242699_at	Zfpm2	zinc finger protein, multitype 2	#N/A	-3.09118	#N/A	0.179449	0.00710595	0.254921	-1.3144	-1.56743	-1.27907	0.0406958
1328	Medium	214315_x_at	CALR	calreticulin	#N/A	-3.09388	#N/A	0.0112616	0.00863896	0.204439	-1.44453	-1.41578	-1.23576	0.0488667
1329	Medium	228252_at	PIF1	PIF1 5'-to-3' DNA helicase homolog (S. cerevisiae)	#N/A	-3.09521	#N/A	0.0642741	0.00413335	0.00888027	-1.08689	-1.11822	-1.12062	0.0300451
1330	Medium	216171_at	EEF1G	eukaryotic translation elongation factor 1 gamma	#N/A	-3.09856	#N/A	0.0196383	0.00714392	0.0496216	-1.13966	-1.1452	-1.12101	0.0447629
1331	Medium	240847_at	RELN	reelin	#N/A	-3.09984	#N/A	0.0425841	0.00791737	0.0795646	-1.1135	-1.13296	-1.10114	0.0461713
1332	Medium	215393_s_at	Cobll1	COBL-like 1	#N/A	-3.10066	#N/A	0.0251696	0.00255531	0.013552	-1.13131	-1.1591	-1.14512	0.0201937
1333	Medium	225508_at	kiaa1468	KIAA1468	#N/A	-3.10562	#N/A	0.259382	0.00753662	0.168336	-1.10229	-1.19623	-1.12124	0.044854
1334	Medium	1555500_s_at	SLC2A4RG	SLC2A4 regulator	#N/A	-3.10599	#N/A	0.0245076	0.00262031	0.0329795	-1.13477	-1.16264	-1.13061	0.0213026
1335	Medium	205954_at	RXRG	retinoid X receptor, gamma	#N/A	-3.10852	#N/A	0.01237	0.00509861	0.0168683	-1.16304	-1.16546	-1.15829	0.0353249
1336	Medium	212830_at	MEGF9	multiple EGF-like-domains 9	#N/A	-3.11011	#N/A	0.0323691	0.00431727	0.0119176	-1.32859	-1.40046	-1.39436	0.0289411
1337	Medium	224673_at	LENG8	leukocyte receptor cluster (LRC) member 8	#N/A	-3.11125	#N/A	0.060667	0.00090679	0.143607	-1.33339	-1.54982	-1.27042	0.00994775
1338	Medium	220183_s_at	Nudt6	nudix (nucleoside diphosphate linked moiety X)-type motif 6	#N/A	-3.11177	#N/A	0.101434	0.00405984	0.0483742	-1.15245	-1.23516	-1.18214	0.0292182
1339	Medium	201936_s_at	Eif4g3	eukaryotic translation initiation factor 4 gamma, 3	#N/A	-3.11331	#N/A	0.266569	0.00651077	0.0144657	-1.11443	-1.22884	-1.22927	0.0389546
1340	Medium	219798_s_at	Mepce	methylphosphate capping enzyme	#N/A	-3.11399	#N/A	0.432914	0.00572602	0.211688	-1.06025	-1.15221	-1.08455	0.0358748
1341	Medium	236748_at	RASGEF1C	RasGEF domain family, member 1C	#N/A	-3.1152	#N/A	0.0121056	0.00344606	0.0182233	-1.17731	-1.18633	-1.16853	0.0261835
1342	Medium	221925_s_at	CSPP1	centrosome and spindle pole associated protein 1	#N/A	-3.11641	#N/A	0.0329997	0.00520708	0.148883	-1.19094	-1.22782	-1.138	0.0334243
1343	Medium	203187_at	DOCK1	dedicator of cytokinesis 1	#N/A	-3.11666	#N/A	0.168305	0.00613735	0.0579926	-1.12936	-1.21799	-1.17178	0.0390933
1344	Medium	227778_at	HEATR7A	KIAA1833-like; HEAT repeat containing 7A	#N/A	-3.1183	#N/A	0.0354295	0.00386447	0.049435	-1.19532	-1.24349	-1.18616	0.0270945
1345	Medium	233720_at	SORBS2	sorbin and SH3 domain containing 2	#N/A	-3.11899	#N/A	0.0222661	0.00367965	0.19511	-1.18476	-1.2147	-1.11489	0.0255232
1346	Medium	203740_at	MPHOSPH6	M-phase phosphoprotein 6	#N/A	-3.11991	#N/A	0.444848	0.00708342	0.0312376	-1.07133	-1.17887	-1.16167	0.0432948
1347	Medium	230298_at	MBLAC2	metallo-beta-lactamase domain containing 2	#N/A	-3.12138	#N/A	0.398517	0.00737841	0.0754432	-1.14314	-1.34723	-1.26112	0.0441403
1348	Medium	220646_s_at	KLRF1	killer cell lectin-like receptor subfamily F, member 1	#N/A	-3.12288	#N/A	0.0817239	0.00699185	0.0131007	-1.38319	-1.53901	-1.56027	0.0445601
1349	Medium	1557055_s_at	LOC643837	hypothetical LOC643837	#N/A	-3.12479	#N/A	0.0116186	0.00850181	0.0436422	-1.12662	-1.12039	-1.10489	0.0486225
1350	Medium	221679_s_at	ABHD6	abhydrolase domain containing 6	#N/A	-3.12488	#N/A	0.0358651	0.00766747	0.0273363	-1.19848	-1.22961	-1.2115	0.0439739
1351	Medium	235105_at	Fam184b	family with sequence similarity 184, member B	#N/A	-3.12503	#N/A	0.19505	0.00340089	0.0136821	-1.10366	-1.19524	-1.18411	0.0253956
1352	Medium	201468_s_at	nqo1	NAD(P)H dehydrogenase, quinone 1	#N/A	-3.12805	#N/A	0.113316	0.00327526	0.110621	-1.16175	-1.26427	-1.16522	0.0237523
1353	Medium	212409_s_at	TOR1AIP1	torsin A interacting protein 1	#N/A	-3.13071	#N/A	0.0179969	0.00297666	0.084542	-1.33117	-1.37716	-1.24798	0.0238173
1354	Medium	207801_s_at	RNF10	ring finger protein 10	#N/A	-3.13072	#N/A	0.0698373	0.00614623	0.0296585	-1.0811	-1.10842	-1.09612	0.036842
1355	Medium	1557049_at	BTBD19	hypothetical protein LOC149478	#N/A	-3.13156	#N/A	0.0365035	0.00842188	0.009328	-1.32629	-1.37307	-1.41363	0.0484036
1356	Medium	229359_at	ASXL2	additional sex combs like 2 (Drosophila)	#N/A	-3.13285	#N/A	0.129549	0.00473644	0.0245086	-1.16143	-1.26129	-1.23354	0.0337924
1357	Medium	1553630_at	C10orf107	chromosome 10 open reading frame 107	#N/A	-3.13292	#N/A	0.0342878	0.00360769	0.0365823	-1.30514	-1.38626	-1.30658	0.0260189
1358	Medium	1565819_at	EBF2	early B-cell factor 2	#N/A	-3.13298	#N/A	0.0124454	0.00235684	0.0211691	-1.25928	-1.2902	-1.24272	0.0179662
1359	Medium	213739_at			#N/A	-3.13421	#N/A	0.487812	0.00518389	0.386324	-1.03843	-1.10374	-1.04478	0.034939
1360	Medium	211023_at	pdhB	pyruvate dehydrogenase (lipoamide) beta	#N/A	-3.13547	#N/A	0.174572	0.00508953	0.0367958	-1.16716	-1.29684	-1.2479	0.0332406
1361	Medium	202714_s_at	KIAA0391	KIAA0391	#N/A	-3.13736	#N/A	0.0268031	0.00298249	0.00930718	-1.14957	-1.18026	-1.17683	0.0225875
1362	Medium	224444_s_at	C1orf97	chromosome 1 open reading frame 97	#N/A	-3.13746	#N/A	0.0332015	0.0077272	0.009096	-1.21495	-1.24306	-1.26584	0.0460664
1363	Medium	225570_at	SLC41A1	solute carrier family 41, member 1	#N/A	-3.13882	#N/A	0.17159	0.00616099	0.0263942	-1.09119	-1.15341	-1.13934	0.0393689
1364	Medium	1553715_s_at	fam195a	chromosome 16 open reading frame 14	#N/A	-3.13962	#N/A	0.144828	0.00859702	0.0173212	-1.1721	-1.2676	-1.27244	0.0499831
1365	Medium	233648_at	sik2	salt-inducible kinase 2	#N/A	-3.14027	#N/A	0.139047	0.00175569	0.0113086	-1.24453	-1.46469	-1.41412	0.0146128
1366	Medium	210625_s_at	AKAP1	A kinase (PRKA) anchor protein 1	#N/A	-3.14121	#N/A	0.0768832	0.00798338	0.0342662	-1.28005	-1.37669	-1.33765	0.0482719
1367	Medium	237139_at	PDE9A	phosphodiesterase 9A	#N/A	-3.14137	#N/A	0.0331931	0.00111191	0.0169978	-1.13124	-1.17927	-1.14727	0.0103318
1368	Medium	208948_s_at	STAU1	staufen, RNA binding protein, homolog 1 (Drosophila)	#N/A	-3.14146	#N/A	0.103846	0.00276205	0.0731559	-1.08749	-1.13918	-1.0965	0.0221775
1369	Medium	215049_x_at	CD163	CD163 molecule	#N/A	-3.1443	#N/A	0.0140115	0.00254324	0.0944608	-1.64399	-1.73291	-1.43933	0.0216673
1370	Medium	227242_s_at	EBF3	early B-cell factor 3	#N/A	-3.14459	#N/A	0.045618	0.00738944	0.0115691	-1.53677	-1.66313	-1.70551	0.0438627
1371	Medium	227027_at	GFPT1	glutamine-fructose-6-phosphate transaminase 1	#N/A	-3.14491	#N/A	0.368278	0.00457686	0.0257492	-1.1969	-1.50035	-1.43624	0.0322425
1372	Medium	217792_at	snx5	sorting nexin 5	#N/A	-3.14813	#N/A	0.405045	0.004969	0.0489738	-1.06548	-1.16352	-1.12873	0.0305306
1373	Medium	212324_s_at	VPS13D	vacuolar protein sorting 13 homolog D (S. cerevisiae)	#N/A	-3.15115	#N/A	0.132334	0.00668458	0.106955	-1.12389	-1.1921	-1.1332	0.0403797
1374	Medium	208977_x_at	TUBB2C	tubulin, beta 2C	#N/A	-3.15115	#N/A	0.109737	0.0049029	0.0345633	-1.25841	-1.40503	-1.34081	0.0346645
1375	Medium	1560386_at	xpo1	exportin 1 (CRM1 homolog, yeast)	#N/A	-3.15468	#N/A	0.00958588	0.00188606	0.00937721	-1.52467	-1.58392	-1.53613	0.0147001
1376	Medium	224314_s_at	egln1	egl nine homolog 1 (C. elegans)	#N/A	-3.16121	#N/A	0.0184641	0.00804469	0.0135455	-1.27138	-1.27845	-1.29074	0.0466937
1377	Medium	224645_at	Eif4ebp2	eukaryotic translation initiation factor 4E binding protein 2	#N/A	-3.16193	#N/A	0.0782834	0.0047554	0.0240681	-1.17683	-1.25258	-1.22553	0.032583
1378	Medium	211968_s_at	HSP90AA2	heat shock protein 90kDa alpha (cytosolic), class A member 2; heat shock protein 90kDa alpha (cytosolic), class A member 1	#N/A	-3.16241	#N/A	0.0638726	0.00808224	0.00947506	-1.17324	-1.22137	-1.24108	0.0460453
1379	Medium	242320_at	foxo3b	forkhead box O3; forkhead box O3B pseudogene	#N/A	-3.16761	#N/A	0.24691	0.00408797	0.0127195	-1.16643	-1.34826	-1.3358	0.0275331
1380	Medium	241602_at	ZNF582	zinc finger protein 582	#N/A	-3.16822	#N/A	0.0435259	0.00746495	0.0707599	-1.12257	-1.14536	-1.11311	0.0453494
1381	Medium	232020_at	SMURF2	SMAD specific E3 ubiquitin protein ligase 2	#N/A	-3.16997	#N/A	0.117852	0.00632008	0.0453441	-1.25006	-1.38799	-1.31814	0.0394939
1382	Medium	1569136_at	MGAT4A	mannosyl (alpha-1,3-)-glycoprotein beta-1,4-N-acetylglucosaminyltransferase, isozyme A	#N/A	-3.1709	#N/A	0.00973663	0.00319522	0.102932	-1.22027	-1.22706	-1.14607	0.0251034
1383	Medium	233380_s_at	rufy1	RUN and FYVE domain containing 1	#N/A	-3.17474	#N/A	0.0846507	0.00523912	0.011042	-1.14679	-1.20882	-1.21285	0.0350862
1384	Medium	201787_at	FBLN1	fibulin 1	#N/A	-3.17529	#N/A	0.787864	0.00678504	0.0327258	-1.21319	-2.22653	-2.04755	0.0416765
1385	Medium	203140_at	BCL6	B-cell CLL/lymphoma 6	#N/A	-3.1757	#N/A	0.113641	0.00654527	0.0105286	-1.55305	-1.89487	-1.95085	0.0399346
1386	Medium	228394_at	STK10	serine/threonine kinase 10	#N/A	-3.17931	#N/A	0.12395	0.00690627	0.0108775	-1.10382	-1.15629	-1.16449	0.0441155
1387	Medium	207614_s_at	CUL1	cullin 1	#N/A	-3.17988	#N/A	0.0369781	0.00629905	0.0401173	-1.14758	-1.17495	-1.14774	0.0383185
1388	Medium	242625_at	RSAD2	radical S-adenosyl methionine domain containing 2	#N/A	-3.18059	#N/A	0.0614176	0.00695718	0.041846	-1.86917	-2.19832	-1.97643	0.0425266
1389	Medium	1560866_at	WNK2	WNK lysine deficient protein kinase 2	#N/A	-3.18207	#N/A	0.0125532	0.00650715	0.154763	-1.24522	-1.24263	-1.14989	0.0415656
1390	Medium	213113_s_at	Slc43a3	solute carrier family 43, member 3	#N/A	-3.18237	#N/A	0.204844	0.00364606	0.0399806	-1.16022	-1.31167	-1.24651	0.0274403
1391	Medium	202217_at	C21orf33	chromosome 21 open reading frame 33	#N/A	-3.18393	#N/A	0.062984	0.00341902	0.0718431	-1.12054	-1.16975	-1.1193	0.0247272
1392	Medium	232296_s_at	GFM1	G elongation factor, mitochondrial 1	#N/A	-3.18773	#N/A	0.0680333	0.00295223	0.0199938	-1.15653	-1.22586	-1.19856	0.0232758
1393	Medium	221471_at	SERINC3	serine incorporator 3	#N/A	-3.18945	#N/A	0.0698074	0.0065695	0.0172302	-1.1483	-1.19872	-1.19309	0.0390244
1394	Medium	227798_at	SMAD1	SMAD family member 1	#N/A	-3.18991	#N/A	0.261015	0.00877649	0.028612	-1.22391	-1.44043	-1.41284	0.0499831
1395	Medium	230257_s_at	TSEN15	tRNA splicing endonuclease 15 homolog (S. cerevisiae)	#N/A	-3.19396	#N/A	0.0182094	0.00549283	0.0522222	-1.16683	-1.17821	-1.14124	0.0347909
1396	Medium	213205_s_at	RAD54L2	RAD54-like 2 (S. cerevisiae)	#N/A	-3.19572	#N/A	0.136569	0.00804823	0.0349443	-1.08832	-1.13375	-1.12008	0.04777
1397	Medium	1567250_at	OR10A3	olfactory receptor, family 10, subfamily A, member 3	#N/A	-3.19608	#N/A	0.0590825	0.00448977	0.049994	-1.09316	-1.12389	-1.09733	0.0313289
1398	Medium	219919_s_at	Ssh3	slingshot homolog 3 (Drosophila)	#N/A	-3.19712	#N/A	0.161189	0.00304362	0.0267211	-1.11969	-1.21681	-1.18067	0.0232375
1399	Medium	203513_at	SPG11	spastic paraplegia 11 (autosomal recessive)	#N/A	-3.19771	#N/A	0.179958	0.00503014	0.124048	-1.10811	-1.18847	-1.12225	0.0338957
1400	Medium	222482_at	SSBP3	single stranded DNA binding protein 3; hypothetical LOC100131851	#N/A	-3.19934	#N/A	0.102697	0.0070084	0.0240328	-1.27306	-1.40376	-1.37936	0.0437957
1401	Medium	203557_s_at	Pcbd1	pterin-4 alpha-carbinolamine dehydratase/dimerization cofactor of hepatocyte nuclear factor 1 alpha	#N/A	-3.19981	#N/A	0.0160248	0.00591151	0.138768	-1.23285	-1.24143	-1.15293	0.0387096
1402	Medium	213855_s_at	lipe	lipase, hormone-sensitive	#N/A	-3.2001	#N/A	0.0171955	0.00690224	0.0220975	-1.16038	-1.16522	-1.15685	0.0409501
1403	Medium	35974_at	LRMP	lymphoid-restricted membrane protein	#N/A	-3.20044	#N/A	0.108996	0.00376657	0.433843	-1.22383	-1.36264	-1.13202	0.0267623
1404	Medium	208632_at	RNF10	ring finger protein 10	#N/A	-3.20273	#N/A	0.107029	0.00505923	0.0200796	-1.13642	-1.2079	-1.19276	0.032513
1405	Medium	219274_at	TSPAN12	tetraspanin 12	#N/A	-3.2028	#N/A	0.0147152	0.00692636	0.0202331	-1.69925	-1.69925	-1.67458	0.0453032
1406	Medium	233289_at			#N/A	-3.20487	#N/A	0.0945096	0.00116037	0.0255251	-1.1855	-1.32088	-1.24556	0.012682
1407	Medium	226779_at	PP13439	hypothetical LOC100128046	#N/A	-3.20508	#N/A	0.0405138	0.00228369	0.0155178	-1.25658	-1.34957	-1.3064	0.0183153
1408	Medium	222716_s_at	SNX24	sorting nexin 24	#N/A	-3.20936	#N/A	0.23707	0.00457811	0.0316925	-1.10183	-1.20072	-1.17048	0.0315424
1409	Medium	206956_at	BGLAP	bone gamma-carboxyglutamate (gla) protein; polyamine-modulated factor 1	#N/A	-3.21091	#N/A	0.0426509	0.00335694	0.021604	-1.13989	-1.18255	-1.15974	0.0243504
1410	Medium	227694_at	c1orf201	chromosome 1 open reading frame 201	#N/A	-3.21157	#N/A	0.390156	0.00638234	0.136427	-1.09104	-1.21647	-1.13942	0.041651
1411	Medium	232857_at	POLR3H	polymerase (RNA) III (DNA directed) polypeptide H (22.9kD)	#N/A	-3.21198	#N/A	0.0103578	0.00204088	0.0126455	-1.17365	-1.18838	-1.17024	0.0195895
1412	Medium	1561224_at			#N/A	-3.21457	#N/A	0.0176056	0.00721828	0.175476	-1.10918	-1.11226	-1.06903	0.0444487
1413	Medium	1554240_a_at	ITGAL	integrin, alpha L (antigen CD11A (p180), lymphocyte function-associated antigen 1; alpha polypeptide)	#N/A	-3.21619	#N/A	0.0775663	0.00484137	0.0563356	-1.23328	-1.33561	-1.25501	0.0326618
1414	Medium	233028_at	c10orf119	chromosome 10 open reading frame 119	#N/A	-3.21949	#N/A	0.123814	0.00352701	0.0180071	-1.11119	-1.18189	-1.16506	0.0247829
1415	Medium	228385_at	ddx59	DEAD (Asp-Glu-Ala-Asp) box polypeptide 59	#N/A	-3.21959	#N/A	0.0450892	0.00475609	0.0253902	-1.272	-1.352	-1.30794	0.0316003
1416	Medium	219383_at	Prr5l	proline rich 5 like	#N/A	-3.22069	#N/A	0.207361	0.00527461	0.014115	-1.23208	-1.44403	-1.43525	0.034309
1417	Medium	228775_at	Tmem111	transmembrane protein 111	#N/A	-3.22127	#N/A	0.213132	0.0064753	0.0151927	-1.07706	-1.1369	-1.13713	0.0418802
1418	Medium	1569887_a_at	LOC286135	hypothetical LOC286135	#N/A	-3.2213	#N/A	0.0763456	0.00228597	0.0549892	-1.1042	-1.15749	-1.11334	0.0199039
1419	Medium	201864_at	GDI1	GDP dissociation inhibitor 1	#N/A	-3.22165	#N/A	0.0848533	0.00775293	0.0297367	-1.13045	-1.17846	-1.16239	0.0426169
1420	Medium	204422_s_at	FGF2	fibroblast growth factor 2 (basic)	#N/A	-3.22215	#N/A	0.109548	0.00233898	0.0414118	-1.33543	-1.5848	-1.43018	0.0209006
1421	Medium	211574_s_at	Cd46	CD46 molecule, complement regulatory protein	#N/A	-3.2228	#N/A	0.0459376	0.00613483	0.0315286	-1.24281	-1.30279	-1.26497	0.0379567
1422	Medium	243042_at	fam73a	family with sequence similarity 73, member A	#N/A	-3.2238	#N/A	0.0501648	0.00182235	0.0472679	-1.22808	-1.32905	-1.23482	0.0170852
1423	Medium	240661_at	LOC284475	hypothetical protein LOC284475	#N/A	-3.22393	#N/A	0.0227717	0.00787648	0.0696865	-1.15269	-1.16151	-1.12623	0.0458471
1424	Medium	205535_s_at	PCDH7	protocadherin 7	#N/A	-3.22515	#N/A	0.00927725	0.0038242	0.00952741	-1.78423	-1.79042	-1.78571	0.025807
1425	Medium	206544_x_at	smarca2	SWI/SNF related, matrix associated, actin dependent regulator of chromatin, subfamily a, member 2	#N/A	-3.22575	#N/A	0.127008	0.00295788	0.0130016	-1.37659	-1.68308	-1.62744	0.0227435
1426	Medium	225931_s_at	RNF213	ring finger protein 213	#N/A	-3.22767	#N/A	0.125585	0.00476013	0.0394897	-1.18921	-1.30495	-1.25058	0.032703
1427	Medium	208075_s_at	CCL7	chemokine (C-C motif) ligand 7	#N/A	-3.22815	#N/A	0.0465125	0.00235081	0.0120846	-1.13438	-1.18583	-1.16943	0.0180925
1428	Medium	214761_at	ZNF423	zinc finger protein 423	#N/A	-3.22966	#N/A	0.150407	0.00857589	0.181098	-1.31686	-1.51898	-1.30261	0.0497876
1429	Medium	1558706_a_at	ATOH8	atonal homolog 8 (Drosophila)	#N/A	-3.23124	#N/A	0.049218	0.0031175	0.457965	-1.11273	-1.15117	-1.05511	0.024154
1430	Medium	214567_s_at	XCL1	chemokine (C motif) ligand 1	#N/A	-3.23979	#N/A	0.102041	0.00573615	0.0238149	-1.31951	-1.48761	-1.44643	0.0376987
1431	Medium	1569661_at	Npas3	neuronal PAS domain protein 3	#N/A	-3.24068	#N/A	0.361971	0.0026979	0.204959	-1.1636	-1.42959	-1.21319	0.0233855
1432	Medium	226894_at	SLC35A3	solute carrier family 35 (UDP-N-acetylglucosamine (UDP-GlcNAc) transporter), member A3	#N/A	-3.2426	#N/A	0.093952	0.00421007	0.0260647	-1.19731	-1.29936	-1.25954	0.0291145
1433	Medium	226847_at	Fst	follistatin	#N/A	-3.24383	#N/A	0.0128045	0.00736497	0.0662672	-1.97685	-1.95233	-1.70539	0.0431463
1434	Medium	226047_at	MRVI1	murine retrovirus integration site 1 homolog	#N/A	-3.24559	#N/A	0.0438538	0.00474448	0.016994	-1.61877	-1.81365	-1.75784	0.0315424
1435	Medium	236103_at			#N/A	-3.24692	#N/A	0.801014	0.00466847	0.0183171	-1.0615	-1.30867	-1.28512	0.0291638
1436	Medium	214889_at	FAM149A	family with sequence similarity 149, member A	#N/A	-3.24851	#N/A	0.0590378	0.00761953	0.0729303	-1.30143	-1.38425	-1.29119	0.0462523
1437	Medium	229713_at	PIP4K2A	phosphatidylinositol-5-phosphate 4-kinase, type II, alpha	#N/A	-3.25102	#N/A	0.160478	0.00490954	0.0458644	-1.30939	-1.5593	-1.43565	0.032703
1438	Medium	219724_s_at	KIAA0748	KIAA0748	#N/A	-3.25476	#N/A	0.0211509	0.0011356	0.0283563	-1.12506	-1.16231	-1.12109	0.0089525
1439	Medium	239533_at	GPR155	G protein-coupled receptor 155	#N/A	-3.25641	#N/A	0.106083	0.0047252	0.0634985	-1.30831	-1.4904	-1.35613	0.0318546
1440	Medium	207955_at	Ccl27	chemokine (C-C motif) ligand 27	#N/A	-3.25809	#N/A	0.0165668	0.0079679	0.0300555	-1.1429	-1.1429	-1.13155	0.0460453
1441	Medium	204417_at	GALC	galactosylceramidase	#N/A	-3.25871	#N/A	0.131886	0.00500192	0.0359914	-1.25867	-1.43286	-1.35642	0.0328271
1442	Medium	228480_at	vapa	VAMP (vesicle-associated membrane protein)-associated protein A, 33kDa	#N/A	-3.2591	#N/A	0.145551	0.0032511	0.161603	-1.21985	-1.39542	-1.21588	0.0228956
1443	Medium	204152_s_at	MFNG	MFNG O-fucosylpeptide 3-beta-N-acetylglucosaminyltransferase	#N/A	-3.26076	#N/A	0.0455517	0.00827215	0.12258	-1.19292	-1.22901	-1.15661	0.0485332
1444	Medium	223438_s_at	PPARA	peroxisome proliferator-activated receptor alpha	#N/A	-3.26855	#N/A	0.0723774	0.004558	0.0133191	-1.18009	-1.25258	-1.24721	0.0334608
1445	Medium	222853_at	Flrt3	fibronectin leucine rich transmembrane protein 3	#N/A	-3.27076	#N/A	0.139315	0.00469232	0.0775808	-1.24531	-1.41765	-1.29146	0.0317218
1446	Medium	228151_at	ARL15	ADP-ribosylation factor-like 15	#N/A	-3.27378	#N/A	0.71129	0.00419831	0.015609	-1.10084	-1.43256	-1.4062	0.0286033
1447	Medium	229849_at	WIPF3	WAS/WASL interacting protein family, member 3	#N/A	-3.27672	#N/A	0.090208	0.00465397	0.0328288	-1.82197	-2.34811	-2.09087	0.0324499
1448	Medium	227277_at	MTDH	metadherin	#N/A	-3.27712	#N/A	0.0811678	0.00480198	0.0108204	-1.22706	-1.32795	-1.33081	0.0329452
1449	Medium	202481_at	Dhrs3	dehydrogenase/reductase (SDR family) member 3	#N/A	-3.27785	#N/A	0.451792	0.00742022	0.0280019	-1.22052	-1.61496	-1.56038	0.0441272
1450	Medium	214449_s_at	rhoq	ras homolog gene family, member Q; similar to small GTP binding protein TC10	#N/A	-3.27806	#N/A	0.0576694	0.00852256	0.0889027	-1.33858	-1.42771	-1.31058	0.0476401
1451	Medium	230132_at	ATP5SL	ATP5S-like	#N/A	-3.28154	#N/A	0.0259459	0.00576714	0.0307963	-1.19582	-1.21926	-1.19334	0.038243
1452	Medium	219905_at	ERMAP	erythroblast membrane-associated protein (Scianna blood group)	#N/A	-3.28174	#N/A	0.0138538	0.00576927	0.260645	-1.20597	-1.20932	-1.10726	0.0371378
1453	Medium	211760_s_at	Vamp4	vesicle-associated membrane protein 4	#N/A	-3.28796	#N/A	0.14791	0.00669903	0.0115016	-1.22961	-1.37764	-1.39378	0.0407529
1454	Medium	209249_s_at	GHITM	growth hormone inducible transmembrane protein	#N/A	-3.28895	#N/A	0.0700448	0.00498513	0.0102171	-1.16441	-1.22654	-1.23268	0.0338539
1455	Medium	209852_x_at	PSME3	proteasome (prosome, macropain) activator subunit 3 (PA28 gamma; Ki)	#N/A	-3.28897	#N/A	0.132716	0.00243864	0.0298585	-1.08335	-1.14195	-1.11574	0.0221573
1456	Medium	202887_s_at	ddit4	DNA-damage-inducible transcript 4	#N/A	-3.29048	#N/A	0.401434	0.00669601	0.0169467	-1.41618	-2.20534	-2.17468	0.0410154
1457	Medium	213544_at	ING2	inhibitor of growth family, member 2	#N/A	-3.29204	#N/A	0.142069	0.00363539	0.148798	-1.21942	-1.3853	-1.21959	0.0263404
1458	Medium	235007_at	bbs7	Bardet-Biedl syndrome 7	#N/A	-3.29245	#N/A	0.0772961	0.00404206	0.149033	-1.23653	-1.34565	-1.20172	0.0281285
1459	Medium	205538_at	coro2a	coronin, actin binding protein, 2A	#N/A	-3.29324	#N/A	0.746811	0.0026465	0.12465	-1.03562	-1.16111	-1.09619	0.0184384
1460	Medium	1557236_at	APOL6	apolipoprotein L, 6	#N/A	-3.29553	#N/A	0.162018	0.00463331	0.0719103	-1.24703	-1.44543	-1.31376	0.0295316
1461	Medium	219770_at	GTDC1	glycosyltransferase-like domain containing 1	#N/A	-3.2977	#N/A	0.0270764	0.000839937	0.00949131	-1.19715	-1.27509	-1.23354	0.00799027
1462	Medium	212252_at	camkk2	calcium/calmodulin-dependent protein kinase kinase 2, beta	#N/A	-3.29826	#N/A	0.0133162	0.00273636	0.06067	-1.17462	-1.1935	-1.13729	0.0213026
1463	Medium	218869_at	MLYCD	malonyl-CoA decarboxylase	#N/A	-3.30038	#N/A	0.0357325	0.00846759	0.0218678	-1.18542	-1.20949	-1.2043	0.0474521
1464	Medium	223676_at	C1orf91	chromosome 1 open reading frame 91	#N/A	-3.30063	#N/A	0.060511	0.00855409	0.0452561	-1.0952	-1.11822	-1.10198	0.0497446
1465	Medium	226510_at	heatr5a	HEAT repeat containing 5A	#N/A	-3.30238	#N/A	0.214418	0.00384456	0.0130628	-1.12889	-1.25084	-1.24143	0.0262147
1466	Medium	235130_at	PANK2	pantothenate kinase 2	#N/A	-3.30261	#N/A	0.266463	0.00238522	0.033368	-1.07781	-1.17048	-1.13414	0.0179351
1467	Medium	218440_at	MCCC1	methylcrotonoyl-Coenzyme A carboxylase 1 (alpha)	#N/A	-3.30437	#N/A	0.609184	0.00225164	0.128249	-1.05804	-1.21285	-1.1235	0.0183907
1468	Medium	221053_s_at	Tdrkh	tudor and KH domain containing	#N/A	-3.30522	#N/A	0.0784317	0.00300254	0.0201793	-1.11111	-1.16554	-1.14409	0.0221999
1469	Medium	201786_s_at	Adar	adenosine deaminase, RNA-specific	#N/A	-3.30562	#N/A	0.131295	0.00842955	0.0355031	-1.20255	-1.31048	-1.27775	0.0494691
1470	Medium	1565637_at	pmp22	peripheral myelin protein 22	#N/A	-3.30652	#N/A	0.0094787	0.00573448	0.109207	-1.14353	-1.13958	-1.0952	0.0370884
1471	Medium	219353_at	NHLRC2	NHL repeat containing 2	#N/A	-3.30956	#N/A	0.0894006	0.00446595	0.0372598	-1.22171	-1.33413	-1.27218	0.0298164
1472	Medium	204101_at	Mtm1	myotubularin 1	#N/A	-3.31343	#N/A	0.070605	0.00550787	0.0140918	-1.15773	-1.21613	-1.2126	0.0350032
1473	Medium	226690_at	ADCYAP1R1	adenylate cyclase activating polypeptide 1 (pituitary) receptor type I	#N/A	-3.31349	#N/A	0.0853838	0.00198777	0.0354234	-1.13139	-1.20924	-1.15974	0.017679
1474	Medium	238412_at	RRN3P3	RRN3 RNA polymerase I transcription factor homolog (S. cerevisiae) pseudogene	#N/A	-3.31447	#N/A	0.172972	0.0029093	0.0180017	-1.10872	-1.20239	-1.17846	0.0209699
1475	Medium	209898_x_at	Itsn2	intersectin 2	#N/A	-3.31859	#N/A	0.267365	0.00499987	0.0886874	-1.14631	-1.30495	-1.21083	0.0342247
1476	Medium	204479_at	ostf1	osteoclast stimulating factor 1	#N/A	-3.32072	#N/A	0.192117	0.00274192	0.088674	-1.12592	-1.24496	-1.15926	0.0219685
1477	Medium	225011_at	PRKAR2A	protein kinase, cAMP-dependent, regulatory, type II, alpha	#N/A	-3.32168	#N/A	0.0530361	0.0024086	0.018684	-1.16635	-1.23542	-1.20297	0.0188165
1478	Medium	1552822_at	TMX3	thioredoxin-related transmembrane protein 3	#N/A	-3.32646	#N/A	0.0539012	0.00179304	0.00923001	-1.19532	-1.28735	-1.2647	0.0154279
1479	Medium	211072_x_at	TUBA1B	hypothetical gene supported by AF081484; NM_006082; tubulin, alpha 1b	#N/A	-3.3272	#N/A	0.0209059	0.00568504	0.0373	-1.20247	-1.2201	-1.18649	0.0365686
1480	Medium	221867_at	N4BP1	NEDD4 binding protein 1	#N/A	-3.32787	#N/A	0.745761	0.00663912	0.860625	-1.03756	-1.15125	-1.02883	0.0413957
1481	Medium	1566204_at			#N/A	-3.32892	#N/A	0.0348942	0.00570475	0.25319	-1.18731	-1.22408	-1.11404	0.0351809
1482	Medium	211822_s_at	Nlrp1	NLR family, pyrin domain containing 1	#N/A	-3.32915	#N/A	0.0324421	0.00685069	0.0930136	-1.26707	-1.30631	-1.21757	0.0434404
1483	Medium	238570_at	ZNF578	zinc finger protein 578	#N/A	-3.32979	#N/A	0.0184662	0.000914287	0.0697738	-1.10068	-1.12693	-1.08065	0.009864
1484	Medium	232874_at	dock9	dedicator of cytokinesis 9	#N/A	-3.33112	#N/A	0.345161	0.00324754	0.014705	-1.15589	-1.39185	-1.36009	0.022147
1485	Medium	210549_s_at	CCL23	chemokine (C-C motif) ligand 23	#N/A	-3.33258	#N/A	0.0518527	0.00123924	0.0400968	-1.24773	-1.37297	-1.26488	0.0135185
1486	Medium	228304_at	RBM43	RNA binding motif protein 43	#N/A	-3.33766	#N/A	0.0839909	0.0059208	0.0162884	-1.22799	-1.32804	-1.31713	0.0370962
1487	Medium	239283_at	Tmed5	transmembrane emp24 protein transport domain containing 5	#N/A	-3.33896	#N/A	0.801969	0.00339095	0.0773542	1.06622	-1.34118	-1.23456	0.0274925
1488	Medium	201117_s_at	CPE	carboxypeptidase E	#N/A	-3.33898	#N/A	0.0170089	0.00388688	0.0347291	-1.71904	-1.81202	-1.6391	0.0269726
1489	Medium	235964_x_at	C20orf118	chromosome 20 open reading frame 118	#N/A	-3.34081	#N/A	0.0483857	0.0058867	0.0170365	-1.35285	-1.44794	-1.43356	0.039057
1490	Medium	218688_at	dak	dihydroxyacetone kinase 2 homolog (S. cerevisiae)	#N/A	-3.34553	#N/A	0.0180377	0.00483242	0.0107212	-1.20455	-1.22222	-1.22519	0.0326689
1491	Medium	201270_x_at	NUDCD3	NudC domain containing 3	#N/A	-3.34593	#N/A	0.0133966	0.00077143	0.0668555	-1.10351	-1.1267	-1.08058	0.00839511
1492	Medium	239598_s_at	lpcat2	lysophosphatidylcholine acyltransferase 2	#N/A	-3.34613	#N/A	0.130687	0.00771086	0.0178926	-1.20264	-1.31513	-1.31248	0.0447969
1493	Medium	202584_at	NFX1	nuclear transcription factor, X-box binding 1	#N/A	-3.34773	#N/A	0.324336	0.00158646	0.0362887	-1.07721	-1.19193	-1.14377	0.0143096
1494	Medium	212345_s_at	CREB3L2	cAMP responsive element binding protein 3-like 2	#N/A	-3.34836	#N/A	0.00975026	0.00178426	0.0370662	-1.28869	-1.31668	-1.23722	0.0149136
1495	Medium	1562638_at	LOC339874	hypothetical LOC339874	#N/A	-3.34869	#N/A	0.0506876	0.00431792	0.00892465	-1.1108	-1.1452	-1.14719	0.0290695
1496	Medium	227701_at	C10orf118	chromosome 10 open reading frame 118	#N/A	-3.349	#N/A	0.159584	0.00570752	0.137481	-1.20664	-1.3566	-1.21976	0.0351428
1497	Medium	225521_at	anapc7	anaphase promoting complex subunit 7	#N/A	-3.3507	#N/A	0.125462	0.00133428	0.0164999	-1.15029	-1.2781	-1.22842	0.0107599
1498	Medium	239782_at	Rbp1	retinol binding protein 1, cellular	#N/A	-3.35115	#N/A	0.0488666	0.00317219	0.0111971	-1.13092	-1.17487	-1.16837	0.026168
1499	Medium	226749_at	MRPS9	mitochondrial ribosomal protein S9	#N/A	-3.35364	#N/A	0.364497	0.00542577	0.0268222	-1.10076	-1.23585	-1.21067	0.034673
1500	Medium	226734_at	EIF4E2	eukaryotic translation initiation factor 4E family member 2	#N/A	-3.35541	#N/A	0.044533	0.00180864	0.0732773	-1.16183	-1.22553	-1.14862	0.0169843
1501	Medium	226781_at	c7orf55	chromosome 7 open reading frame 55	#N/A	-3.36122	#N/A	0.231784	0.00204241	0.0433313	-1.13737	-1.29567	-1.21698	0.0186433
1502	Medium	233564_s_at	CDADC1	cytidine and dCMP deaminase domain containing 1	#N/A	-3.36225	#N/A	0.056036	0.00532962	0.0214662	-1.11188	-1.14393	-1.13414	0.0364846
1503	Medium	211058_x_at	TUBA1B	hypothetical gene supported by AF081484; NM_006082; tubulin, alpha 1b	#N/A	-3.36342	#N/A	0.027392	0.00495824	0.0331766	-1.19549	-1.22654	-1.19259	0.0332406
1504	Medium	244592_at	fli1	Friend leukemia virus integration 1	#N/A	-3.36375	#N/A	0.00923633	0.00212027	0.0270461	-1.28325	-1.30658	-1.24418	0.0172509
1505	Medium	220329_s_at	Rmnd1	required for meiotic nuclear division 1 homolog (S. cerevisiae)	#N/A	-3.36602	#N/A	0.122374	0.00814115	0.0143085	-1.1303	-1.19309	-1.19981	0.0481397
1506	Medium	229696_at	FECH	ferrochelatase (protoporphyria)	#N/A	-3.36603	#N/A	0.376869	0.00396537	0.0714039	-1.05577	-1.13469	-1.09748	0.0296414
1507	Medium	226718_at	AMIGO1	adhesion molecule with Ig-like domain 1	#N/A	-3.36687	#N/A	0.0888024	0.00208487	0.0243845	-1.12912	-1.20681	-1.16829	0.0165197
1508	Medium	243020_at	Fam13a	family with sequence similarity 13, member A	#N/A	-3.36903	#N/A	0.151887	0.00193722	0.0112481	-1.07788	-1.1425	-1.12928	0.0148266
1509	Medium	227639_at	PIGK	phosphatidylinositol glycan anchor biosynthesis, class K	#N/A	-3.3705	#N/A	0.0344027	0.0033659	0.020175	-1.26103	-1.32648	-1.29038	0.0264942
1510	Medium	209892_at	FUT4	fucosyltransferase 4 (alpha (1,3) fucosyltransferase, myeloid-specific)	#N/A	-3.37204	#N/A	0.206127	0.00647624	0.0558091	-1.1118	-1.20072	-1.16038	0.0403783
1511	Medium	206978_at	CCR2	chemokine (C-C motif) receptor 2	#N/A	-3.37297	#N/A	0.182051	0.00352066	0.0251988	-1.14997	-1.27863	-1.24005	0.026641
1512	Medium	227326_at	mxra7	matrix-remodelling associated 7	#N/A	-3.3731	#N/A	0.0102303	0.00335669	0.0576138	-1.31859	-1.33237	-1.24048	0.025688
1513	Medium	221868_at	Paip2b	poly(A) binding protein interacting protein 2B	#N/A	-3.37626	#N/A	0.0483853	0.00375879	0.020984	-1.11466	-1.14918	-1.13398	0.0278691
1514	Medium	225150_s_at	RTKN	rhotekin	#N/A	-3.37744	#N/A	0.213879	0.00426593	0.0177325	-1.1242	-1.23962	-1.22103	0.0295912
1515	Medium	223441_at	slc17a5	solute carrier family 17 (anion/sugar transporter), member 5	#N/A	-3.38062	#N/A	0.048254	0.00700777	0.0391886	-1.27059	-1.33376	-1.2861	0.0435839
1516	Medium	218558_s_at	mrpl39	mitochondrial ribosomal protein L39	#N/A	-3.382	#N/A	0.363554	0.00540004	0.0302413	-1.08373	-1.19499	-1.17105	0.0370508
1517	Medium	224887_at	gnptg	N-acetylglucosamine-1-phosphate transferase, gamma subunit	#N/A	-3.3835	#N/A	0.0527447	0.00460195	0.0399705	-1.16675	-1.21883	-1.17854	0.0318637
1518	Medium	223155_at	hdhd2	haloacid dehalogenase-like hydrolase domain containing 2	#N/A	-3.38918	#N/A	0.0549677	0.00092672	0.0208144	-1.21335	-1.33978	-1.25832	0.0108888
1519	Medium	210774_s_at	NCOA4	nuclear receptor coactivator 4	#N/A	-3.39167	#N/A	0.0476918	0.00587037	0.0601482	-1.0952	-1.11744	-1.0921	0.0384721
1520	Medium	231361_at	nlgn1	neuroligin 1	#N/A	-3.39536	#N/A	0.101203	0.00509529	0.0149693	-1.25397	-1.39136	-1.37755	0.0332726
1521	Medium	207148_x_at	myoz2	myozenin 2	#N/A	-3.39973	#N/A	0.0255838	0.000762624	0.0354652	-1.54746	-1.78003	-1.52172	0.00848515
1522	Medium	1558437_at	IGHE	immunoglobulin heavy constant epsilon	#N/A	-3.40155	#N/A	0.0143159	0.00194699	0.0391492	-1.19127	-1.22391	-1.16546	0.0153021
1523	Medium	232071_at	MRPL19	mitochondrial ribosomal protein L19	#N/A	-3.40288	#N/A	0.372801	0.00101264	0.0256768	-1.17568	-1.52891	-1.38847	0.00970895
1524	Medium	204439_at	IFI44L	interferon-induced protein 44-like	#N/A	-3.40581	#N/A	0.0441733	0.00383541	0.0240904	-2.54735	-3.26934	-2.84909	0.0274391
1525	Medium	225387_at	tspan5	tetraspanin 5	#N/A	-3.40682	#N/A	0.249105	0.00459641	0.016809	-1.35332	-1.78571	-1.72919	0.0301512
1526	Medium	224912_at	TTC7A	tetratricopeptide repeat domain 7A	#N/A	-3.40799	#N/A	0.230261	0.00611487	0.0146493	-1.08591	-1.15902	-1.15918	0.0394521
1527	Medium	230809_at			#N/A	-3.41008	#N/A	0.289596	0.00650121	0.0191424	-1.12521	-1.2598	-1.25006	0.0419239
1528	Medium	244548_at	arhgap26	Rho GTPase activating protein 26	#N/A	-3.4149	#N/A	0.187983	0.00541455	0.0132865	-1.12709	-1.2274	-1.22603	0.034939
1529	Medium	222518_at	ARFGEF2	ADP-ribosylation factor guanine nucleotide-exchange factor 2 (brefeldin A-inhibited)	#N/A	-3.41531	#N/A	0.147769	0.00475132	0.0270308	-1.1267	-1.21344	-1.18723	0.031601
1530	Medium	201672_s_at	USP14	ubiquitin specific peptidase 14 (tRNA-guanine transglycosylase)	#N/A	-3.41664	#N/A	0.0654449	0.0027263	0.0250981	-1.15717	-1.2291	-1.19036	0.0212452
1531	Medium	1557753_at			#N/A	-3.4178	#N/A	0.246761	0.0029703	0.0873006	-1.07945	-1.16659	-1.10972	0.0189341
1532	Medium	222134_at	DDO	D-aspartate oxidase	#N/A	-3.42094	#N/A	0.160053	0.00552915	0.319367	-1.09126	-1.15189	-1.07185	0.0367662
1533	Medium	232893_at	Lmbrd2	LMBR1 domain containing 2	#N/A	-3.42299	#N/A	0.165388	0.00201343	0.0973906	-1.13139	-1.25188	-1.15453	0.0165075
1534	Medium	1554784_at	Cntn1	contactin 1	#N/A	-3.42545	#N/A	0.310363	0.0012336	0.0120566	-1.10168	-1.26286	-1.22052	0.00937122
1535	Medium	205653_at	CTSG	cathepsin G	#N/A	-3.42617	#N/A	0.0142778	0.00715188	0.0912156	-1.33487	-1.33302	-1.23851	0.0452321
1536	Medium	202713_s_at	KIAA0391	KIAA0391	#N/A	-3.4275	#N/A	0.057723	0.0034706	0.00903467	-1.15109	-1.20832	-1.20706	0.023423
1537	Medium	237408_at	DCUN1D1	DCN1, defective in cullin neddylation 1, domain containing 1 (S. cerevisiae)	#N/A	-3.42843	#N/A	0.106002	0.000532466	0.0104475	-1.10267	-1.19086	-1.15789	0.00656649
1538	Medium	204458_at	PLA2G15	phospholipase A2, group XV	#N/A	-3.4289	#N/A	0.0146389	0.00694706	0.0104189	-1.23885	-1.24057	-1.25527	0.0421892
1539	Medium	227769_at	GPR27	G protein-coupled receptor 27	#N/A	-3.43097	#N/A	0.186464	0.00595985	0.0945753	-1.25518	-1.47212	-1.31832	0.0355529
1540	Medium	230219_at	NDE1	nudE nuclear distribution gene E homolog 1 (A. nidulans)	#N/A	-3.43454	#N/A	0.165943	0.00259775	0.0999266	-1.08568	-1.15637	-1.09954	0.0196331
1541	Medium	1559945_at	RUVBL2	RuvB-like 2 (E. coli)	#N/A	-3.43518	#N/A	0.107538	0.00678149	0.105747	-1.14631	-1.21504	-1.14926	0.0421892
1542	Medium	204156_at	SIK3	serine/threonine-protein kinase QSK	#N/A	-3.43785	#N/A	0.0875378	0.00123911	0.00895077	-1.24143	-1.41421	-1.37249	0.0122054
1543	Medium	213782_s_at	myoz2	myozenin 2	#N/A	-3.43904	#N/A	0.0428782	0.000581323	0.0328145	-1.60247	-2.00319	-1.64958	0.00848617
1544	Medium	202744_at	SLC20A2	solute carrier family 20 (phosphate transporter), member 2	#N/A	-3.44134	#N/A	0.26611	0.00609272	0.10881	-1.138	-1.27943	-1.1874	0.0373954
1545	Medium	238846_at	Tnfrsf11a	tumor necrosis factor receptor superfamily, member 11a, NFKB activator	#N/A	-3.44164	#N/A	0.0157785	0.0010962	0.0132196	-1.27828	-1.34742	-1.29155	0.0127452
1546	Medium	241307_at			#N/A	-3.44191	#N/A	0.115388	0.00284447	0.0665973	-1.07177	-1.11651	-1.08222	0.0206001
1547	Medium	210429_at	RHCE	Rh blood group, CcEe antigens	#N/A	-3.44195	#N/A	0.0638861	0.00849714	0.336053	-1.11837	-1.14981	-1.07222	0.04777
1548	Medium	235201_at	FOXP2	forkhead box P2	#N/A	-3.44255	#N/A	0.395983	0.00541578	0.205903	-1.725	-3.51031	-2.06752	0.0356648
1549	Medium	228617_at	XAF1	XIAP associated factor 1	#N/A	-3.44347	#N/A	0.169988	0.00640156	0.0463885	-1.5524	-2.03425	-1.82109	0.0421955
1550	Medium	1555759_a_at	CCL5	chemokine (C-C motif) ligand 5	#N/A	-3.44881	#N/A	0.232075	0.00337524	0.0211237	-1.20472	-1.4287	-1.37487	0.0254604
1551	Medium	1560657_at	Tie1	tyrosine kinase with immunoglobulin-like and EGF-like domains 1	#N/A	-3.4496	#N/A	0.00961014	0.00157969	0.111267	-1.19499	-1.21841	-1.12701	0.0131091
1552	Medium	202760_s_at	PALM2-AKAP2	A kinase (PRKA) anchor protein 2; paralemmin 2; PALM2-AKAP2 readthrough transcript	#N/A	-3.45268	#N/A	0.0480371	0.00612727	0.0539664	-1.37907	-1.48216	-1.37573	0.0371781
1553	Medium	225939_at	eif4e3	eukaryotic translation initiation factor 4E family member 3	#N/A	-3.45537	#N/A	0.21705	0.00234891	0.109482	-1.21251	-1.46003	-1.26883	0.0174322
1554	Medium	213726_x_at	TUBB2C	tubulin, beta 2C	#N/A	-3.45741	#N/A	0.0624088	0.00273518	0.0101237	-1.28922	-1.43048	-1.4026	0.0187546
1555	Medium	225930_at	NKIRAS1	NFKB inhibitor interacting Ras-like 1	#N/A	-3.46098	#N/A	0.0366817	0.00330028	0.0104648	-1.18657	-1.23954	-1.23029	0.0220412
1556	Medium	231769_at	FBXO6	F-box protein 6	#N/A	-3.46556	#N/A	0.0758866	0.00348578	0.0195018	-1.3144	-1.47264	-1.41912	0.0255873
1557	Medium	223395_at	ABI3BP	ABI family, member 3 (NESH) binding protein	#N/A	-3.4661	#N/A	0.252518	0.00419643	0.109691	-1.39871	-1.91866	-1.54735	0.0295316
1558	Medium	204141_at	Tubb2a	tubulin, beta 2A	#N/A	-3.46677	#N/A	0.127059	0.0019711	0.0220163	-1.29101	-1.53847	-1.43555	0.0166555
1559	Medium	201427_s_at	SEPP1	selenoprotein P, plasma, 1	#N/A	-3.4673	#N/A	0.102632	0.00391229	0.114249	-1.35238	-1.5708	-1.34733	0.0278815
1560	Medium	241943_at	Ccdc58	coiled-coil domain containing 58	#N/A	-3.46784	#N/A	0.00936801	0.00413654	0.289912	-1.1068	-1.10757	-1.05168	0.0277378
1561	Medium	242137_at	RBMS3	RNA binding motif, single stranded interacting protein	#N/A	-3.47043	#N/A	0.0180374	0.00235612	0.0775708	-1.46074	-1.55369	-1.35004	0.0194596
1562	Medium	204214_s_at	RAB32	RAB32, member RAS oncogene family	#N/A	-3.47264	#N/A	0.0498104	0.00823849	0.0700962	-1.24626	-1.29738	-1.232	0.046502
1563	Medium	1566337_x_at	RPL37	ribosomal protein L37	#N/A	-3.47854	#N/A	0.181509	0.0033277	0.119641	-1.26462	-1.52066	-1.3064	0.0237578
1564	Medium	212428_at	KIAA0368	KIAA0368	#N/A	-3.48067	#N/A	0.0180463	0.00210601	0.109869	-1.25806	-1.31239	-1.18304	0.0165266
1565	Medium	228802_at	RBPMS2	RNA binding protein with multiple splicing 2	#N/A	-3.482	#N/A	0.0203198	0.00167985	0.012659	-1.72764	-1.941	-1.8119	0.0142635
1566	Medium	235352_at			#N/A	-3.48363	#N/A	0.267632	0.00103897	0.0864357	-1.17292	-1.43704	-1.25119	0.00890261
1567	Medium	201612_at	ALDH9A1	aldehyde dehydrogenase 9 family, member A1	#N/A	-3.48613	#N/A	0.0382039	0.00203469	0.0121457	-1.19681	-1.26769	-1.24117	0.0157772
1568	Medium	240120_at			#N/A	-3.49133	#N/A	0.0105451	0.00602443	0.165716	-1.27624	-1.27094	-1.16095	0.0378062
1569	Medium	226604_at	TMTC3	transmembrane and tetratricopeptide repeat containing 3	#N/A	-3.49175	#N/A	0.0322961	0.00303415	0.0123336	-1.30586	-1.39185	-1.36188	0.0201854
1570	Medium	226188_at	hspc159	galectin-related protein	#N/A	-3.49219	#N/A	0.0345969	0.00164797	0.00894414	-1.15765	-1.21352	-1.19532	0.0143597
1571	Medium	220496_at	Clec1b	C-type lectin domain family 1, member B	#N/A	-3.49411	#N/A	0.0221771	0.00580492	0.165904	-1.12826	-1.13847	-1.0847	0.0389592
1572	Medium	201931_at	etfA	electron-transfer-flavoprotein, alpha polypeptide	#N/A	-3.49494	#N/A	0.0133218	0.00442195	0.0882403	-1.22569	-1.23166	-1.16103	0.0338545
1573	Medium	232304_at	PELI1	pellino homolog 1 (Drosophila)	#N/A	-3.49653	#N/A	0.0694126	0.00308217	0.0319941	-1.27068	-1.40017	-1.32143	0.023336
1574	Medium	201444_s_at	ATP6AP2	ATPase, H+ transporting, lysosomal accessory protein 2	#N/A	-3.49939	#N/A	0.0165841	0.00542379	0.0231543	-1.22918	-1.23945	-1.2201	0.037137
1575	Medium	224975_at	NFIA	nuclear factor I/A	#N/A	-3.49954	#N/A	0.0835018	0.0018395	0.0226805	-1.44103	-1.76553	-1.59438	0.0156591
1576	Medium	222701_s_at	CHCHD7	coiled-coil-helix-coiled-coil-helix domain containing 7	#N/A	-3.50071	#N/A	0.03403	0.00344821	0.0194066	-1.30812	-1.3904	-1.34481	0.0247374
1577	Medium	234491_s_at	Sav1	salvador homolog 1 (Drosophila)	#N/A	-3.50389	#N/A	0.265584	0.00222624	0.0177976	-1.15181	-1.34434	-1.29783	0.0188964
1578	Medium	242323_at	Pla2g12a	phospholipase A2, group XIIA	#N/A	-3.50721	#N/A	0.235371	0.0028915	0.0515408	-1.10259	-1.20907	-1.15605	0.0230326
1579	Medium	215073_s_at	NR2F2	nuclear receptor subfamily 2, group F, member 2	#N/A	-3.51027	#N/A	0.0359689	0.00218228	0.0121988	-1.63286	-1.88217	-1.7867	0.0172689
1580	Medium	1559633_a_at	CHRM3	cholinergic receptor, muscarinic 3	#N/A	-3.51107	#N/A	0.0223603	0.000420864	0.0453792	-1.30514	-1.44013	-1.27403	0.00591631
1581	Medium	228917_at	znf510	zinc finger protein 510	#N/A	-3.51174	#N/A	0.0290887	0.00184421	0.166939	-1.13328	-1.17324	-1.09179	0.0151621
1582	Medium	213204_at	Cul9	cullin 9	#N/A	-3.51237	#N/A	0.110429	0.0025075	0.017405	-1.10703	-1.17585	-1.15533	0.0215897
1583	Medium	212567_s_at	MAP4	microtubule-associated protein 4	#N/A	-3.51493	#N/A	0.0117229	0.00683992	0.148177	-1.30985	-1.3017	-1.18805	0.040752
1584	Medium	213646_x_at	TUBA1B	hypothetical gene supported by AF081484; NM_006082; tubulin, alpha 1b	#N/A	-3.5171	#N/A	0.0272263	0.00270569	0.0268449	-1.20907	-1.25693	-1.21218	0.0221999
1585	Medium	201093_x_at	SDHA	succinate dehydrogenase complex, subunit A, flavoprotein (Fp)	#N/A	-3.51853	#N/A	0.305522	0.00867786	0.378315	-1.05848	-1.11651	-1.05351	0.0493391
1586	Medium	230254_at	Fam26e	family with sequence similarity 26, member E	#N/A	-3.51971	#N/A	0.0124763	0.00617366	0.0548077	-1.2126	-1.21176	-1.1687	0.0386626
1587	Medium	221564_at	PRMT2	protein arginine methyltransferase 2	#N/A	-3.52139	#N/A	0.0802659	0.00419409	0.160971	-1.17479	-1.25562	-1.14758	0.0295268
1588	Medium	217621_at			#N/A	-3.52167	#N/A	0.142676	0.00273516	0.0234114	-1.15101	-1.2683	-1.2251	0.0207507
1589	Medium	225763_at	Rcsd1	RCSD domain containing 1	#N/A	-3.52459	#N/A	0.0233073	0.00224921	0.0183716	-1.34025	-1.43048	-1.36009	0.0150276
1590	Medium	206174_s_at	PPP6C	protein phosphatase 6, catalytic subunit	#N/A	-3.52952	#N/A	0.0124985	0.00351311	0.225101	-1.15629	-1.16514	-1.08538	0.0256
1591	Medium	205093_at	PLEKHA6	pleckstrin homology domain containing, family A member 6	#N/A	-3.53098	#N/A	0.0474121	0.00583079	0.0594035	-1.12975	-1.16151	-1.12599	0.0376285
1592	Medium	229822_at	PARVG	parvin, gamma	#N/A	-3.5311	#N/A	0.183213	0.00752189	0.280746	-1.19127	-1.33099	-1.16506	0.0443649
1593	Medium	203879_at	PIK3CD	phosphoinositide-3-kinase, catalytic, delta polypeptide	#N/A	-3.54055	#N/A	0.165879	0.00438889	0.0219322	-1.18181	-1.32317	-1.29029	0.0306926
1594	Medium	217903_at	STRN4	striatin, calmodulin binding protein 4	#N/A	-3.54206	#N/A	0.0779082	0.0022946	0.0600088	-1.13367	-1.20414	-1.14338	0.0180825
1595	Medium	223215_s_at	JKAMP	chromosome 14 open reading frame 100	#N/A	-3.54607	#N/A	0.0695714	0.00114403	0.0402374	-1.1687	-1.27624	-1.19094	0.00932851
1596	Medium	203776_at	GPKOW	G patch domain and KOW motifs	#N/A	-3.54722	#N/A	0.416591	0.00104422	0.0456328	-1.04993	-1.14655	-1.10091	0.00929393
1597	Medium	239291_at			#N/A	-3.54969	#N/A	0.0381423	0.000586196	0.136979	-1.14806	-1.22112	-1.11265	0.00670948
1598	Medium	209493_at	Pdzd2	PDZ domain containing 2	#N/A	-3.55127	#N/A	0.147692	0.00246095	0.0107067	-1.43435	-1.85626	-1.79614	0.0198173
1599	Medium	217744_s_at	PERP	PERP, TP53 apoptosis effector	#N/A	-3.55177	#N/A	0.580083	0.00465025	0.106517	-1.22137	-1.82323	-1.50984	0.0321617
1600	Medium	219427_at	FAT4	FAT tumor suppressor homolog 4 (Drosophila)	#N/A	-3.55461	#N/A	0.0147287	0.00152501	0.038485	-1.4934	-1.59615	-1.4209	0.012495
1601	Medium	219759_at	ERAP2	endoplasmic reticulum aminopeptidase 2	#N/A	-3.55509	#N/A	0.118878	0.00279823	0.0718363	-1.8693	-2.76542	-2.03792	0.0189983
1602	Medium	224096_at	LOC100130797	PRO0566	#N/A	-3.55514	#N/A	0.0196385	0.00815267	0.097145	-1.14076	-1.14472	-1.10542	0.0483528
1603	Medium	231793_s_at	CAMK2D	calcium/calmodulin-dependent protein kinase II delta	#N/A	-3.55585	#N/A	0.204199	0.00578334	0.0206658	-1.14306	-1.26304	-1.24522	0.0353249
1604	Medium	218574_s_at	LMCD1	LIM and cysteine-rich domains 1	#N/A	-3.55989	#N/A	0.102768	0.00581931	0.17882	-1.578	-1.92666	-1.48968	0.0364181
1605	Medium	201942_s_at	cpd	carboxypeptidase D	#N/A	-3.56151	#N/A	0.0593214	0.0013833	0.0570023	-1.33913	-1.534	-1.34705	0.0125838
1606	Medium	216661_x_at	CYP2C9	cytochrome P450, family 2, subfamily C, polypeptide 9	#N/A	-3.56505	#N/A	0.0261964	0.00216738	0.142041	-1.12303	-1.15301	-1.08756	0.0175108
1607	Medium	222291_at	FAM149A	family with sequence similarity 149, member A	#N/A	-3.56539	#N/A	0.0105897	0.00175239	0.0854168	-1.32225	-1.36415	-1.22374	0.0149136
1608	Medium	243287_s_at	OSTM1	osteopetrosis associated transmembrane protein 1	#N/A	-3.56697	#N/A	0.0261262	0.00504367	0.0129872	-1.13705	-1.15533	-1.15469	0.0331481
1609	Medium	228306_at	CNIH4	cornichon homolog 4 (Drosophila)	#N/A	-3.56923	#N/A	0.0266394	0.00131597	0.0138544	-1.09164	-1.11922	-1.1029	0.0122054
1610	Medium	225342_at	AK3L2	adenylate kinase 3-like 2; adenylate kinase 3-like 1	#N/A	-3.5768	#N/A	0.103534	0.00441319	0.207669	-1.47039	-1.77547	-1.37927	0.0301995
1611	Medium	212144_at	SUN2	unc-84 homolog B (C. elegans)	#N/A	-3.57706	#N/A	0.0116247	0.000989428	0.0123115	-1.35229	-1.42642	-1.35623	0.00998498
1612	Medium	235510_at	Ushbp1	Usher syndrome 1C binding protein 1	#N/A	-3.57799	#N/A	0.0222723	0.00383422	0.0107869	-1.19317	-1.22078	-1.21824	0.0274898
1613	Medium	234645_at	MAML2	mastermind-like 2 (Drosophila)	#N/A	-3.57872	#N/A	0.0223283	0.000547299	0.0104199	-1.1787	-1.24937	-1.20222	0.00604577
1614	Medium	214785_at	VPS13A	vacuolar protein sorting 13 homolog A (S. cerevisiae)	#N/A	-3.57978	#N/A	0.294508	0.00174086	0.12555	-1.2349	-1.60703	-1.32648	0.014243
1615	Medium	235291_s_at	FLJ32255	hypothetical protein LOC643977	#N/A	-3.58084	#N/A	0.00977988	0.00181201	0.0282262	-1.18026	-1.19673	-1.15653	0.0159753
1616	Medium	221542_s_at	Erlin2	ER lipid raft associated 2	#N/A	-3.58094	#N/A	0.141425	0.00135306	0.183724	-1.17479	-1.33367	-1.16377	0.0149502
1617	Medium	221268_s_at	Sgpp1	sphingosine-1-phosphate phosphatase 1	#N/A	-3.58095	#N/A	0.0579651	0.00339701	0.0133554	-1.21487	-1.30026	-1.28236	0.026038
1618	Medium	212983_at	hras	v-Ha-ras Harvey rat sarcoma viral oncogene homolog	#N/A	-3.58193	#N/A	0.0125932	0.00490252	0.011827	-1.1883	-1.19408	-1.19292	0.0301512
1619	Medium	202071_at	Sdc4	syndecan 4	#N/A	-3.58689	#N/A	0.0528491	0.00797066	0.0279796	-1.61709	-1.78683	-1.71904	0.047276
1620	Medium	203793_x_at	PCGF2	polycomb group ring finger 2	#N/A	-3.58703	#N/A	0.153275	0.00442899	0.0255721	-1.11822	-1.20014	-1.17666	0.0316877
1621	Medium	206621_s_at	eif4h	eukaryotic translation initiation factor 4H	#N/A	-3.58822	#N/A	0.150919	0.0026647	0.0948757	-1.05329	-1.09422	-1.0612	0.0195699
1622	Medium	237384_x_at			#N/A	-3.58992	#N/A	0.0471058	0.000996812	0.0269008	-1.2308	-1.3506	-1.25928	0.00944981
1623	Medium	225669_at	IFNAR1	interferon (alpha, beta and omega) receptor 1	#N/A	-3.59253	#N/A	0.255278	0.00496333	0.0468247	-1.12303	-1.24954	-1.19789	0.0318769
1624	Medium	220300_at	rgs3	regulator of G-protein signaling 3	#N/A	-3.59409	#N/A	0.0386962	0.0017533	0.0611275	-1.13611	-1.18517	-1.12631	0.0146278
1625	Medium	218698_at	APIP	APAF1 interacting protein; similar to APAF1 interacting protein	#N/A	-3.59545	#N/A	0.0860227	0.00419571	0.00904967	-1.19623	-1.29191	-1.29747	0.029598
1626	Medium	204725_s_at	NCK1	NCK adaptor protein 1	#N/A	-3.59813	#N/A	0.0116637	0.000895951	0.0168907	-1.25518	-1.30939	-1.24548	0.00898751
1627	Medium	217992_s_at	Efhd2	EF-hand domain family, member D2	#N/A	-3.5991	#N/A	0.0111042	0.00370033	0.0213629	-1.264	-1.27456	-1.24332	0.026841
1628	Medium	227441_s_at	ANKS1B	ankyrin repeat and sterile alpha motif domain containing 1B	#N/A	-3.60081	#N/A	0.204814	0.00542121	0.59176	-1.1599	-1.29774	-1.09134	0.0349688
1629	Medium	201765_s_at	hexA	hexosaminidase A (alpha polypeptide)	#N/A	-3.60096	#N/A	0.0492729	0.00143502	0.0240812	-1.25527	-1.37745	-1.29612	0.0139017
1630	Medium	233329_s_at	KRCC1	lysine-rich coiled-coil 1	#N/A	-3.60305	#N/A	0.0810887	0.00127388	0.0158246	-1.18067	-1.30188	-1.24842	0.0107088
1631	Medium	214890_s_at	FAM149A	family with sequence similarity 149, member A	#N/A	-3.60311	#N/A	0.0164976	0.00389621	0.309722	-1.45781	-1.50922	-1.21647	0.0274724
1632	Medium	214794_at	PA2G4	proliferation-associated 2G4, 38kDa; proliferation-associated 2G4 pseudogene 4	#N/A	-3.6032	#N/A	0.105204	0.000347603	0.0981281	-1.21142	-1.4287	-1.21858	0.00443467
1633	Medium	209123_at	QDPR	quinoid dihydropteridine reductase	#N/A	-3.60404	#N/A	0.0411912	0.000514502	0.0695218	-1.23885	-1.3765	-1.21731	0.00614862
1634	Medium	231747_at	CYSLTR1	cysteinyl leukotriene receptor 1	#N/A	-3.60441	#N/A	0.163108	0.0054094	0.0905409	-1.10634	-1.18001	-1.12638	0.0365382
1635	Medium	207334_s_at	Tgfbr2	transforming growth factor, beta receptor II (70/80kDa)	#N/A	-3.6052	#N/A	0.0536315	0.00455102	0.0133316	-1.47417	-1.64707	-1.63173	0.0305023
1636	Medium	1559037_a_at	HEG1	HEG homolog 1 (zebrafish)	#N/A	-3.60575	#N/A	0.188743	0.00224054	0.017207	-1.17699	-1.35576	-1.30622	0.018268
1637	Medium	226806_s_at	GNPAT	glyceronephosphate O-acyltransferase	#N/A	-3.60704	#N/A	0.154868	0.00121041	0.019356	-1.33978	-1.73267	-1.56125	0.0096415
1638	Medium	222486_s_at	Adamts1	ADAM metallopeptidase with thrombospondin type 1 motif, 1	#N/A	-3.60843	#N/A	0.053119	0.000874515	0.00910628	-1.81592	-2.44308	-2.19588	0.00924903
1639	Medium	223167_s_at	usp25	ubiquitin specific peptidase 25	#N/A	-3.60984	#N/A	0.035339	0.0017487	0.0156146	-1.49185	-1.69831	-1.57844	0.0144305
1640	Medium	203029_s_at	Ptprn2	protein tyrosine phosphatase, receptor type, N polypeptide 2	#N/A	-3.61292	#N/A	0.0294606	0.00157817	0.0657038	-1.37354	-1.50306	-1.32225	0.013577
1641	Medium	200927_s_at	Rab14	RAB14, member RAS oncogene family	#N/A	-3.61436	#N/A	0.0665979	0.00519447	0.273716	-1.13737	-1.18731	-1.0924	0.0326236
1642	Medium	1570541_s_at	LOC400759	interferon-induced guanylate-binding protein 1 pseudogene	#N/A	-3.61811	#N/A	0.00961077	0.0023137	0.0897644	-1.24349	-1.25998	-1.16619	0.0191611
1643	Medium	1563519_at			#N/A	-3.61841	#N/A	0.0223012	0.00370765	0.0134531	-1.16111	-1.18468	-1.17625	0.0267607
1644	Medium	201572_x_at	dctD	dCMP deaminase	#N/A	-3.6195	#N/A	0.0647342	0.000786904	0.0109523	-1.1649	-1.27739	-1.22697	0.00795833
1645	Medium	203817_at	gucy1b3	guanylate cyclase 1, soluble, beta 3	#N/A	-3.62156	#N/A	0.0256184	0.00762687	0.291252	-1.35811	-1.39146	-1.18978	0.0428241
1646	Medium	212286_at	ANKRD12	ankyrin repeat domain 12	#N/A	-3.62258	#N/A	0.0870461	0.00148619	0.0123449	-1.23851	-1.3992	-1.34929	0.014081
1647	Medium	212392_s_at	PDE4DIP	hypothetical protein LOC100134230; similar to KIAA0454 protein; similar to phosphodiesterase 4D interacting protein isoform 2; phosphodiesterase 4D interacting protein	#N/A	-3.62453	#N/A	0.0804032	0.000764445	0.0342403	-1.13241	-1.23149	-1.15966	0.00615613
1648	Medium	210802_s_at	Dimt1l	DIM1 dimethyladenosine transferase 1-like (S. cerevisiae)	#N/A	-3.62551	#N/A	0.0486944	0.00508788	0.013752	-1.18822	-1.2404	-1.23516	0.0328023
1649	Medium	203568_s_at	TRIM38	tripartite motif-containing 38	#N/A	-3.62772	#N/A	0.0314434	0.00308683	0.0520927	-1.20681	-1.25806	-1.19102	0.0225046
1650	Medium	225929_s_at	RNF213	ring finger protein 213	#N/A	-3.62795	#N/A	0.0688206	0.00154783	0.0130801	-1.23679	-1.37802	-1.32381	0.014081
1651	Medium	205522_at	HOXD4	homeobox D4	#N/A	-3.63158	#N/A	0.350913	0.00423424	0.234404	-1.24186	-1.61945	-1.29639	0.0297296
1652	Medium	1569203_at	CXCL2	chemokine (C-X-C motif) ligand 2	#N/A	-3.63177	#N/A	0.0158952	0.00597089	0.0423332	-1.23962	-1.24998	-1.20664	0.0365046
1653	Medium	215596_s_at	RNF160	ring finger protein 160	#N/A	-3.63228	#N/A	0.0399173	0.00342865	0.162583	-1.18476	-1.23679	-1.13375	0.0246373
1654	Medium	201076_at	NHP2L1	NHP2 non-histone chromosome protein 2-like 1 (S. cerevisiae)	#N/A	-3.63741	#N/A	0.102017	0.00121564	0.0103608	-1.10107	-1.17357	-1.15349	0.0130131
1655	Medium	212388_at	usp24	ubiquitin specific peptidase 24	#N/A	-3.64075	#N/A	0.131375	0.00129295	0.0142649	-1.19541	-1.37031	-1.31194	0.0118605
1656	Medium	213037_x_at	STAU1	staufen, RNA binding protein, homolog 1 (Drosophila)	#N/A	-3.64158	#N/A	0.00909776	0.00122236	0.0423484	-1.11419	-1.12818	-1.09126	0.0118001
1657	Medium	236699_at	mbnl2	muscleblind-like 2 (Drosophila)	#N/A	-3.64166	#N/A	0.564824	0.00418491	0.0292554	-1.13958	-1.47785	-1.4023	0.029305
1658	Medium	213033_s_at	NFIB	nuclear factor I/B	#N/A	-3.64255	#N/A	0.136631	0.00133939	0.0184016	-1.31768	-1.62789	-1.50608	0.013316
1659	Medium	242849_at	SASH1	SAM and SH3 domain containing 1	#N/A	-3.64514	#N/A	0.0925221	0.00370864	0.108389	-1.16175	-1.24773	-1.15813	0.0252633
1660	Medium	236009_at			#N/A	-3.64555	#N/A	0.868232	0.003517	0.0472239	-1.02705	-1.1595	-1.12295	0.0253464
1661	Medium	240421_x_at			#N/A	-3.64658	#N/A	0.220068	0.00427549	0.143483	-1.07445	-1.14361	-1.08666	0.0275776
1662	Medium	1565836_at			#N/A	-3.64763	#N/A	0.0400173	0.00158095	0.094496	-1.09931	-1.13571	-1.08433	0.0154174
1663	Medium	235839_at	C22orf34	chromosome 22 open reading frame 34	#N/A	-3.65047	#N/A	0.0159248	0.00710877	0.0107388	-1.28467	-1.28913	-1.30486	0.0429096
1664	Medium	200066_at	Ik	similar to CG18005; IK cytokine, down-regulator of HLA II	#N/A	-3.65122	#N/A	0.429474	0.00501339	0.0154579	-1.0587	-1.14894	-1.14298	0.0321394
1665	Medium	217900_at	iars2	isoleucyl-tRNA synthetase 2, mitochondrial	#N/A	-3.65232	#N/A	0.0365125	0.00563452	0.137271	-1.15597	-1.186	-1.11729	0.0367534
1666	Medium	208254_at			#N/A	-3.65652	#N/A	0.0801853	0.00130407	0.0215386	-1.11705	-1.19226	-1.15181	0.0108935
1667	Medium	227951_s_at	Fam98c	family with sequence similarity 98, member C	#N/A	-3.65789	#N/A	0.0753921	0.00259182	0.0475785	-1.14528	-1.219	-1.16167	0.0188964
1668	Medium	224436_s_at	NIPSNAP3A	nipsnap homolog 3A (C. elegans)	#N/A	-3.66144	#N/A	0.117782	0.00227519	0.0297374	-1.34761	-1.62721	-1.4872	0.0185705
1669	Medium	215562_at	TTC39A	tetratricopeptide repeat domain 39A	#N/A	-3.662	#N/A	0.0159937	0.00838952	0.0255472	-1.10642	-1.10565	-1.10122	0.0499223
1670	Medium	45288_at	ABHD6	abhydrolase domain containing 6	#N/A	-3.66256	#N/A	0.151359	0.00226016	0.0106848	-1.15885	-1.29477	-1.27385	0.0180782
1671	Medium	211824_x_at	Nlrp1	NLR family, pyrin domain containing 1	#N/A	-3.6635	#N/A	0.0908456	0.00393049	0.0175657	-1.24324	-1.37278	-1.34201	0.0277605
1672	Medium	238856_s_at	PANK2	pantothenate kinase 2	#N/A	-3.66681	#N/A	0.21994	0.00319129	0.00905955	-1.14005	-1.28174	-1.27766	0.0243198
1673	Medium	226375_at	LMTK2	lemur tyrosine kinase 2	#N/A	-3.66827	#N/A	0.0337538	0.00442844	0.0391302	-1.19541	-1.23842	-1.19334	0.0304437
1674	Medium	212395_s_at	KIAA0090	KIAA0090	#N/A	-3.66896	#N/A	0.0843472	0.00205243	0.214096	-1.09157	-1.14187	-1.07133	0.0188324
1675	Medium	221030_s_at	ARHGAP24	Rho GTPase activating protein 24	#N/A	-3.67041	#N/A	0.1109	0.00717232	0.110599	-1.13784	-1.20355	-1.13982	0.0404356
1676	Medium	224626_at	SLC35A4	solute carrier family 35, member A4	#N/A	-3.67183	#N/A	0.0115074	0.00410347	0.108713	-1.14544	-1.15021	-1.09825	0.029239
1677	Medium	225447_at	Gpd2	glycerol-3-phosphate dehydrogenase 2 (mitochondrial)	#N/A	-3.67292	#N/A	0.0396241	0.00137368	0.0112498	-1.28351	-1.40552	-1.35529	0.0132797
1678	Medium	239965_at	LOC151878	hypothetical protein LOC151878	#N/A	-3.67574	#N/A	0.025938	0.00825567	0.00960953	-1.20631	-1.2223	-1.24522	0.0491132
1679	Medium	223177_at	Nt5dc1	5'-nucleotidase domain containing 1	#N/A	-3.67677	#N/A	0.23295	0.0015339	0.0147319	-1.11497	-1.2544	-1.21698	0.0147858
1680	Medium	1560819_a_at	LOC387895	hypothetical gene supported by BC040060	#N/A	-3.68086	#N/A	0.45453	0.00233258	0.0166044	-1.06209	-1.17927	-1.15725	0.0201668
1681	Medium	223847_s_at	ERGIC1	endoplasmic reticulum-golgi intermediate compartment (ERGIC) 1	#N/A	-3.68139	#N/A	0.0951518	0.000636528	0.0172098	-1.13288	-1.24143	-1.18633	0.00795451
1682	Medium	222525_s_at	CCDC25	coiled-coil domain containing 25	#N/A	-3.68307	#N/A	0.0575556	0.00292058	0.021245	-1.19458	-1.275	-1.23748	0.022147
1683	Medium	227021_at	KDM1B	amine oxidase (flavin containing) domain 1	#N/A	-3.68312	#N/A	0.272081	0.000975148	0.0335808	-1.12584	-1.30949	-1.22239	0.0106963
1684	Medium	228032_s_at			#N/A	-3.69083	#N/A	0.254751	0.00585119	0.0313803	-1.14703	-1.29495	-1.2571	0.0360443
1685	Medium	233148_at	Podn	podocan	#N/A	-3.6934	#N/A	0.0518471	0.00283201	0.00919045	-1.12592	-1.17292	-1.16651	0.021853
1686	Medium	208202_s_at	Phf15	PHD finger protein 15	#N/A	-3.69491	#N/A	0.097655	0.00824349	0.0195206	-1.1207	-1.16829	-1.16667	0.0489886
1687	Medium	225919_s_at	C9orf72	chromosome 9 open reading frame 72	#N/A	-3.69764	#N/A	0.0140207	0.000462812	0.00893068	-1.31613	-1.41942	-1.3436	0.0055423
1688	Medium	201762_s_at	PSME2	proteasome (prosome, macropain) activator subunit 2 (PA28 beta)	#N/A	-3.6981	#N/A	0.25488	0.00566843	0.19592	-1.15653	-1.31567	-1.17528	0.0357891
1689	Medium	201026_at	Eif5b	eukaryotic translation initiation factor 5B	#N/A	-3.70119	#N/A	0.0444709	0.00243903	0.0191188	-1.2361	-1.32758	-1.27854	0.0165733
1690	Medium	219620_x_at	C9orf167	chromosome 9 open reading frame 167	#N/A	-3.70275	#N/A	0.150805	0.00280646	0.0182265	-1.17797	-1.32345	-1.28316	0.0203303
1691	Medium	209230_s_at	nupr1	nuclear protein, transcriptional regulator, 1	#N/A	-3.70325	#N/A	0.175147	0.00721791	0.0632532	-1.18896	-1.32473	-1.25214	0.0425019
1692	Medium	227462_at	ERAP2	endoplasmic reticulum aminopeptidase 2	#N/A	-3.70382	#N/A	0.146166	0.00159288	0.118085	-1.60659	-2.32463	-1.66301	0.0137549
1693	Medium	241700_at	ZFHX4	zinc finger homeobox 4	#N/A	-3.70532	#N/A	0.00960709	0.000841746	0.181181	-1.41627	-1.49703	-1.22714	0.00938536
1694	Medium	1554343_a_at	STAP1	signal transducing adaptor family member 1	#N/A	-3.70724	#N/A	0.129088	0.00480463	0.332659	-1.08335	-1.13249	-1.06047	0.0311863
1695	Medium	205804_s_at	TRAF3IP3	TRAF3 interacting protein 3	#N/A	-3.71078	#N/A	0.0629599	0.000912293	0.0345111	-1.13926	-1.22019	-1.15821	0.010458
1696	Medium	241817_at	C3orf62	chromosome 3 open reading frame 62	#N/A	-3.71434	#N/A	0.0936661	0.00514744	0.0104458	-1.11034	-1.1607	-1.1657	0.034057
1697	Medium	223209_s_at	Sels	selenoprotein S	#N/A	-3.71534	#N/A	0.00977571	0.00318989	0.0156211	-1.32712	-1.33913	-1.31085	0.0245805
1698	Medium	218995_s_at	EDN1	endothelin 1	#N/A	-3.72122	#N/A	0.0179396	0.00396143	0.128146	-1.40328	-1.44975	-1.26909	0.0289103
1699	Medium	236067_at	mbnl2	muscleblind-like 2 (Drosophila)	#N/A	-3.72524	#N/A	0.56169	0.00702441	0.0319451	-1.11752	-1.36727	-1.32694	0.0434252
1700	Medium	222151_s_at	CEP63	centrosomal protein 63kDa	#N/A	-3.72781	#N/A	0.0764567	0.00445732	0.296492	-1.15309	-1.21714	-1.10213	0.0302824
1701	Medium	1554767_s_at	CRYZL1	crystallin, zeta (quinone reductase)-like 1	#N/A	-3.72804	#N/A	0.0374487	0.000756944	0.0740953	-1.27899	-1.42011	-1.24574	0.00749976
1702	Medium	216831_s_at	RUNX1T1	runt-related transcription factor 1; translocated to, 1 (cyclin D-related)	#N/A	-3.72817	#N/A	0.0417369	0.00677593	0.022737	-1.23919	-1.28556	-1.2698	0.0430564
1703	Medium	210692_s_at	Slc43a3	solute carrier family 43, member 3	#N/A	-3.72817	#N/A	0.222779	0.00544248	0.0348396	-1.09331	-1.17666	-1.15005	0.0334358
1704	Medium	233642_s_at	HEATR5B	HEAT repeat containing 5B	#N/A	-3.72843	#N/A	0.0312068	0.00143062	0.0526677	-1.21706	-1.29361	-1.20005	0.0134492
1705	Medium	238091_at	rph3al	rabphilin 3A-like (without C2 domains)	#N/A	-3.73076	#N/A	0.148078	0.00312479	0.0244505	-1.14544	-1.25693	-1.2179	0.0231135
1706	Medium	206767_at	RBMS3	RNA binding motif, single stranded interacting protein	#N/A	-3.73649	#N/A	0.0258327	0.000351442	0.0221483	-1.35745	-1.55175	-1.37211	0.00489579
1707	Medium	244058_at	C10orf72	chromosome 10 open reading frame 72	#N/A	-3.7377	#N/A	0.0755726	0.00250837	0.0244689	-1.12889	-1.19657	-1.16095	0.0203134
1708	Medium	232500_at	RALGAPA2	chromosome 20 open reading frame 74	#N/A	-3.74266	#N/A	0.117508	0.00232131	0.0217975	-1.16603	-1.28307	-1.23833	0.0199449
1709	Medium	229450_at	Ifit3	interferon-induced protein with tetratricopeptide repeats 3	#N/A	-3.74445	#N/A	0.176906	0.00368309	0.0177358	-1.77498	-2.72414	-2.51263	0.0255867
1710	Medium	213603_s_at	rac2	ras-related C3 botulinum toxin substrate 2 (rho family, small GTP binding protein Rac2)	#N/A	-3.74461	#N/A	0.0675766	0.00270693	0.0234426	-1.28842	-1.43754	-1.3615	0.0209006
1711	Medium	201260_s_at	SYPL1	synaptophysin-like 1	#N/A	-3.74742	#N/A	0.0155705	0.00128835	0.0103129	-1.18255	-1.22171	-1.19648	0.0118596
1712	Medium	207931_s_at	Pfkfb2	6-phosphofructo-2-kinase/fructose-2,6-biphosphatase 2	#N/A	-3.74816	#N/A	0.171732	0.00117464	0.0158307	-1.0811	-1.16433	-1.13461	0.00969062
1713	Medium	209860_s_at	Anxa7	annexin A7	#N/A	-3.74889	#N/A	0.0130219	0.000891846	0.0122874	-1.17927	-1.21748	-1.18378	0.00979051
1714	Medium	242904_x_at	TMEM66	transmembrane protein 66	#N/A	-3.74893	#N/A	0.0196341	0.00332529	0.0219966	-1.19872	-1.22646	-1.19823	0.0249463
1715	Medium	242488_at			#N/A	-3.74919	#N/A	0.138789	0.00440496	0.313726	-1.45953	-1.83337	-1.33719	0.0297887
1716	Medium	201090_x_at	TUBA1B	hypothetical gene supported by AF081484; NM_006082; tubulin, alpha 1b	#N/A	-3.7499	#N/A	0.0179268	0.00208471	0.0242143	-1.21681	-1.25884	-1.21025	0.016851
1717	Medium	226757_at	Ifit2	interferon-induced protein with tetratricopeptide repeats 2	#N/A	-3.75034	#N/A	0.0171251	0.00098045	0.0149545	-1.77682	-2.04528	-1.8035	0.00883629
1718	Medium	209761_s_at	SP110	SP110 nuclear body protein	#N/A	-3.75101	#N/A	0.048004	0.00201938	0.013512	-1.31312	-1.44794	-1.39736	0.0169234
1719	Medium	243278_at	FOXP2	forkhead box P2	#N/A	-3.75165	#N/A	0.31944	0.00260357	0.137765	-2.15397	-5.60223	-2.82314	0.0205593
1720	Medium	213925_at	C1orf95	chromosome 1 open reading frame 95	#N/A	-3.75176	#N/A	0.23047	0.00154639	0.00951483	-1.07736	-1.16675	-1.15133	0.0151342
1721	Medium	1558293_at	KIAA1107	KIAA1107	#N/A	-3.75216	#N/A	0.0413571	0.00224082	0.0162554	-1.19325	-1.26129	-1.22808	0.0168878
1722	Medium	224850_at	ATAD1	ATPase family, AAA domain containing 1	#N/A	-3.75661	#N/A	0.0112562	0.000420174	0.0210101	-1.20405	-1.2578	-1.18978	0.00616232
1723	Medium	202388_at	RGS2	regulator of G-protein signaling 2, 24kDa	#N/A	-3.75701	#N/A	0.0957946	0.00183296	0.135507	-1.77227	-2.48733	-1.70326	0.0148707
1724	Medium	210928_at	LOC100131613	PRO1454	#N/A	-3.75795	#N/A	0.00882745	0.00818645	0.0149707	-1.17772	-1.16473	-1.16894	0.0463194
1725	Medium	219814_at	Mbnl3	muscleblind-like 3 (Drosophila)	#N/A	-3.75903	#N/A	0.322252	0.000533337	0.0196129	-1.11644	-1.32583	-1.24306	0.00586078
1726	Medium	218032_at	SNN	stannin	#N/A	-3.76023	#N/A	0.486766	0.00213233	0.0233478	-1.14068	-1.46907	-1.37268	0.0151621
1727	Medium	204671_s_at	ANKRD6	ankyrin repeat domain 6	#N/A	-3.76746	#N/A	0.00895363	0.00106965	0.0246019	-1.39716	-1.46358	-1.34481	0.011356
1728	Medium	231234_at	CTSC	cathepsin C	#N/A	-3.76987	#N/A	0.104871	0.00345376	0.0134733	-1.24341	-1.3931	-1.37135	0.0259109
1729	Medium	202086_at	mx1	myxovirus (influenza virus) resistance 1, interferon-inducible protein p78 (mouse)	#N/A	-3.77127	#N/A	0.162215	0.00587124	0.0342598	-1.87709	-2.7731	-2.43902	0.0391507
1730	Medium	243441_at			#N/A	-3.77129	#N/A	0.0219721	0.0072123	0.10081	-1.17227	-1.18288	-1.12959	0.0431713
1731	Medium	208313_s_at	Sf1	splicing factor 1	#N/A	-3.77399	#N/A	0.0424807	0.000710921	0.0206495	-1.10359	-1.15685	-1.11899	0.00746727
1732	Medium	225634_at	ZC3HAV1	zinc finger CCCH-type, antiviral 1	#N/A	-3.77442	#N/A	0.0215881	0.00400738	0.172374	-1.264	-1.29954	-1.16813	0.0278715
1733	Medium	223211_at	Hacl1	2-hydroxyacyl-CoA lyase 1	#N/A	-3.7763	#N/A	0.0885498	0.00296522	0.0129734	-1.16716	-1.25963	-1.24126	0.0226044
1734	Medium	208914_at	Gga2	golgi associated, gamma adaptin ear containing, ARF binding protein 2	#N/A	-3.78777	#N/A	0.416526	0.00185641	0.0245488	-1.04855	-1.13241	-1.10819	0.0172896
1735	Medium	1561405_s_at	CATSPER2	cation channel, sperm associated 2	#N/A	-3.79335	#N/A	0.0741622	0.000842969	0.0112464	-1.1274	-1.21335	-1.17789	0.00713461
1736	Medium	203332_s_at	Inpp5d	inositol polyphosphate-5-phosphatase, 145kDa	#N/A	-3.79545	#N/A	0.181347	0.00388236	0.208016	-1.1607	-1.29864	-1.15557	0.0269443
1737	Medium	240061_at	PION	pigeon homolog (Drosophila)	#N/A	-3.7992	#N/A	0.543837	0.00481388	0.0366293	-1.06725	-1.20489	-1.17016	0.0308596
1738	Medium	230052_s_at	NFKBID	nuclear factor of kappa light polypeptide gene enhancer in B-cells inhibitor, delta	#N/A	-3.79926	#N/A	0.0366918	0.00236294	0.0399467	-1.14124	-1.18559	-1.14084	0.0197732
1739	Medium	242760_x_at	PIGB	phosphatidylinositol glycan anchor biosynthesis, class B	#N/A	-3.79964	#N/A	0.0939523	0.00821229	0.0814557	-1.12693	-1.17479	-1.1332	0.0481501
1740	Medium	204747_at	Ifit3	interferon-induced protein with tetratricopeptide repeats 3	#N/A	-3.80732	#N/A	0.0825114	0.00240275	0.0202599	-1.52774	-1.89264	-1.73339	0.0179493
1741	Medium	210321_at	GZMH	granzyme H (cathepsin G-like 2, protein h-CCPX)	#N/A	-3.80772	#N/A	0.0896288	0.00122442	0.0172983	-1.10742	-1.18034	-1.14719	0.011053
1742	Medium	231343_at	FNDC3A	fibronectin type III domain containing 3A	#N/A	-3.80791	#N/A	0.189311	0.00124161	0.0131504	-1.12646	-1.27086	-1.22561	0.0102638
1743	Medium	220330_s_at	SAMSN1	SAM domain, SH3 domain and nuclear localization signals 1	#N/A	-3.81124	#N/A	0.0408005	0.00209539	0.0296289	-1.66048	-1.96101	-1.72071	0.0155948
1744	Medium	230207_s_at	Dock5	dedicator of cytokinesis 5	#N/A	-3.81134	#N/A	0.187161	0.00256068	0.0098895	-1.24014	-1.49019	-1.45993	0.0187685
1745	Medium	225648_at	Stk35	serine/threonine kinase 35	#N/A	-3.81179	#N/A	0.144676	0.00117959	0.0404133	-1.09574	-1.18091	-1.12959	0.012665
1746	Medium	208970_s_at	Urod	uroporphyrinogen decarboxylase	#N/A	-3.81371	#N/A	0.054851	0.000470228	0.0154182	-1.21985	-1.36765	-1.27952	0.00669704
1747	Medium	219412_at	RAB38	RAB38, member RAS oncogene family	#N/A	-3.81444	#N/A	0.0524306	0.00342073	0.0309187	-1.29999	-1.41568	-1.33783	0.0255873
1748	Medium	204059_s_at	ME1	malic enzyme 1, NADP(+)-dependent, cytosolic	#N/A	-3.81842	#N/A	0.02354	0.00154168	0.0189309	-1.25024	-1.32427	-1.26286	0.0115297
1749	Medium	201814_at	TBC1D5	TBC1 domain family, member 5	#N/A	-3.81887	#N/A	0.0735331	0.00135973	0.0807213	-1.10168	-1.15885	-1.10068	0.0130403
1750	Medium	208485_x_at	CFLAR	CASP8 and FADD-like apoptosis regulator	#N/A	-3.82006	#N/A	0.067292	0.00322587	0.0803438	-1.17805	-1.25736	-1.17381	0.0227144
1751	Medium	224175_s_at	TRIM6-TRIM34	TRIM6-TRIM34 readthrough transcript; tripartite motif-containing 6; tripartite motif-containing 34	#N/A	-3.82253	#N/A	0.00890113	0.00312209	0.0271576	-1.2999	-1.30622	-1.25666	0.024284
1752	Medium	1563222_at	Tmbim4	transmembrane BAX inhibitor motif containing 4	#N/A	-3.82534	#N/A	0.0346314	0.00105478	0.0337073	-1.1721	-1.24324	-1.17634	0.011404
1753	Medium	207913_at	CYP2F1	cytochrome P450, family 2, subfamily F, polypeptide 1	#N/A	-3.82819	#N/A	0.0394903	0.00439563	0.0549394	-1.18682	-1.23294	-1.1774	0.0318769
1754	Medium	219147_s_at	C9orf95	chromosome 9 open reading frame 95	#N/A	-3.83131	#N/A	0.0455806	0.00653022	0.0516714	-1.35726	-1.44163	-1.35388	0.0426483
1755	Medium	202113_s_at	snx2	sorting nexin 2	#N/A	-3.83412	#N/A	0.0498179	0.000385403	0.026121	-1.23029	-1.38415	-1.26444	0.00627225
1756	Medium	242606_at			#N/A	-3.83468	#N/A	0.0375485	0.000441229	0.0128734	-1.24816	-1.39455	-1.3017	0.00539947
1757	Medium	224828_at	CPEB4	cytoplasmic polyadenylation element binding protein 4	#N/A	-3.8352	#N/A	0.0660036	0.00176399	0.0217589	-1.32455	-1.51519	-1.40952	0.0148111
1758	Medium	222976_s_at	TPM3	tropomyosin 3	#N/A	-3.83783	#N/A	0.0851026	0.00176538	0.0101754	-1.19185	-1.3133	-1.2844	0.0147306
1759	Medium	232746_at	cxcr7	chemokine (C-X-C motif) receptor 7	#N/A	-3.83823	#N/A	0.0691395	0.00246392	0.0108126	-1.16708	-1.24651	-1.23379	0.0215897
1760	Medium	201002_s_at	TMEM189-UBE2V1	ubiquitin-conjugating enzyme E2 variant 1; ubiquitin-conjugating enzyme E2 variant 1 pseudogene 2; transmembrane protein 189; TMEM189-UBE2V1 readthrough transcript	#N/A	-3.83843	#N/A	0.00973209	0.00315299	0.077256	-1.20949	-1.21706	-1.14886	0.0244252
1761	Medium	207761_s_at	mettl7a	methyltransferase like 7A	#N/A	-3.83998	#N/A	0.145264	0.000743484	0.0390342	-1.5524	-2.31578	-1.80538	0.00746727
1762	Medium	202771_at	FAM38A	family with sequence similarity 38, member A	#N/A	-3.84262	#N/A	0.0871115	0.00138517	0.0212894	-1.37097	-1.6497	-1.50681	0.0127554
1763	Medium	234657_at			#N/A	-3.84579	#N/A	0.0740257	0.000762807	0.0500215	-1.15934	-1.27306	-1.17625	0.00790201
1764	Medium	206613_s_at	Taf1a	TATA box binding protein (TBP)-associated factor, RNA polymerase I, A, 48kDa	#N/A	-3.84711	#N/A	0.551009	0.000501854	0.0194431	-1.08267	-1.32006	-1.23825	0.00668253
1765	Medium	214764_at	RRP15	ribosomal RNA processing 15 homolog (S. cerevisiae)	#N/A	-3.8507	#N/A	0.563536	0.00157364	0.0167264	-1.10137	-1.37297	-1.30858	0.0142505
1766	Medium	218536_at	MRS2	MRS2 magnesium homeostasis factor homolog (S. cerevisiae)	#N/A	-3.85218	#N/A	0.0836977	0.00156456	0.0376128	-1.19507	-1.32602	-1.23371	0.0127576
1767	Medium	232244_at	KIAA1161	KIAA1161	#N/A	-3.85299	#N/A	0.0280138	0.0020273	0.191666	-1.23183	-1.29846	-1.14934	0.0156175
1768	Medium	208770_s_at	Eif4ebp2	eukaryotic translation initiation factor 4E binding protein 2	#N/A	-3.85403	#N/A	0.0264397	0.000412804	0.0392518	-1.14957	-1.21512	-1.14148	0.00582336
1769	Medium	236444_x_at	LOC389328	hypothetical LOC389328	#N/A	-3.85862	#N/A	0.0117322	0.00462485	0.0246784	-1.16772	-1.17097	-1.15309	0.0330395
1770	Medium	223449_at	SEMA6A	sema domain, transmembrane domain (TM), and cytoplasmic domain, (semaphorin) 6A	#N/A	-3.86394	#N/A	0.05164	0.00288513	0.050659	-1.21613	-1.30071	-1.22052	0.0206945
1771	Medium	214453_s_at	IFI44	interferon-induced protein 44	#N/A	-3.86426	#N/A	0.0245719	0.00109231	0.00974944	-2.07125	-2.53415	-2.30234	0.0119597
1772	Medium	209683_at	FAM49A	family with sequence similarity 49, member A	#N/A	-3.86511	#N/A	0.0389373	0.00608217	0.132482	-1.49557	-1.60625	-1.3705	0.0378801
1773	Medium	202263_at	CYB5R1	cytochrome b5 reductase 1	#N/A	-3.86882	#N/A	0.02085	0.000454335	0.056726	-1.15221	-1.21453	-1.1299	0.00415452
1774	Medium	212665_at	TIPARP	TCDD-inducible poly(ADP-ribose) polymerase	#N/A	-3.87422	#N/A	0.517344	0.00600438	0.0305023	-1.27465	-1.91468	-1.79154	0.0396816
1775	Medium	213190_at	COG7	component of oligomeric golgi complex 7	#N/A	-3.87478	#N/A	0.0763545	0.00819801	0.0166439	-1.1118	-1.14782	-1.14902	0.0471734
1776	Medium	225545_at	eef2k	eukaryotic elongation factor-2 kinase	#N/A	-3.87645	#N/A	0.0181176	0.000839205	0.0547008	-1.37564	-1.50327	-1.31076	0.00722862
1777	Medium	206637_at	P2RY14	purinergic receptor P2Y, G-protein coupled, 14	#N/A	-3.8815	#N/A	0.366866	0.00871967	0.00884242	-1.38511	-1.98343	-2.13746	0.048721
1778	Medium	205051_s_at	KIT	similar to Mast/stem cell growth factor receptor precursor (SCFR) (Proto-oncogene tyrosine-protein kinase Kit) (c-kit) (CD117 antigen); v-kit Hardy-Zuckerman 4 feline sarcoma viral oncogene homolog	#N/A	-3.88321	#N/A	0.199272	0.000460345	0.0768064	-1.35435	-1.90871	-1.48257	0.00654012
1779	Medium	224976_at	NFIA	nuclear factor I/A	#N/A	-3.88536	#N/A	0.0270124	0.000382582	0.0141813	-1.52203	-1.8226	-1.59604	0.00491147
1780	Medium	232298_at	LOC401093	hypothetical LOC401093	#N/A	-3.88659	#N/A	0.0337561	0.0023973	0.0414962	-1.99225	-2.39065	-1.9685	0.01859
1781	Medium	217933_s_at	LAP3	leucine aminopeptidase 3	#N/A	-3.88686	#N/A	0.0367998	0.000281208	0.00943589	-1.3175	-1.5356	-1.40328	0.00263972
1782	Medium	236357_at	LMBR1	limb region 1 homolog (mouse)	#N/A	-3.88721	#N/A	0.0136518	0.00222677	0.0227771	-1.10726	-1.12117	-1.10091	0.0173955
1783	Medium	200799_at	HSPA1A	heat shock 70kDa protein 1A; heat shock 70kDa protein 1B	#N/A	-3.88777	#N/A	0.0269753	0.000837463	0.0193298	-1.2492	-1.34537	-1.26646	0.00805761
1784	Medium	219616_at	ACSS3	acyl-CoA synthetase short-chain family member 3	#N/A	-3.88854	#N/A	0.0195426	0.000297535	0.137944	-1.32501	-1.47223	-1.21698	0.00498119
1785	Medium	203457_at	STX7	syntaxin 7	#N/A	-3.88893	#N/A	0.0482352	0.000419299	0.0260432	-1.19673	-1.33154	-1.22315	0.00372596
1786	Medium	206955_at	aqp7	aquaporin 7	#N/A	-3.88982	#N/A	0.0502634	0.00318333	0.0671071	-1.11736	-1.15918	-1.1125	0.0239949
1787	Medium	212309_at	CLASP2	cytoplasmic linker associated protein 2	#N/A	-3.88993	#N/A	0.653771	0.00586717	0.935625	-1.06349	-1.22417	-1.03025	0.0383734
1788	Medium	210996_s_at	YWHAE	similar to 14-3-3 protein epsilon (14-3-3E) (Mitochondrial import stimulation factor L subunit) (MSF L); tyrosine 3-monooxygenase/tryptophan 5-monooxygenase activation protein, epsilon polypeptide	#N/A	-3.89463	#N/A	0.013401	0.000273074	0.11483	-1.25093	-1.33978	-1.16829	0.00483029
1789	Medium	204041_at	MAOB	monoamine oxidase B	#N/A	-3.90296	#N/A	0.00967979	0.00451297	0.0213548	-1.47427	-1.47019	-1.42356	0.0327205
1790	Medium	227970_at	GPR157	G protein-coupled receptor 157	#N/A	-3.90357	#N/A	0.0946527	0.000885397	0.013309	-1.07579	-1.13084	-1.10903	0.0102795
1791	Medium	212956_at	TBC1D9	TBC1 domain family, member 9 (with GRAM domain)	#N/A	-3.90388	#N/A	0.62945	0.00124132	0.00962095	-1.12849	-1.55984	-1.48968	0.0121456
1792	Medium	224862_at	GNAQ	guanine nucleotide binding protein (G protein), q polypeptide	#N/A	-3.90635	#N/A	0.0333672	0.00166405	0.0467685	-1.24393	-1.33413	-1.2326	0.0125518
1793	Medium	218459_at	TOR3A	torsin family 3, member A	#N/A	-3.9093	#N/A	0.0422062	0.0013373	0.0511465	-1.1591	-1.22688	-1.15597	0.0118596
1794	Medium	224952_at	TANC2	tetratricopeptide repeat, ankyrin repeat and coiled-coil containing 2	#N/A	-3.9095	#N/A	0.0128347	0.00216582	0.0338186	-1.20172	-1.22867	-1.17577	0.0166462
1795	Medium	219459_at	Polr3b	polymerase (RNA) III (DNA directed) polypeptide B	#N/A	-3.91211	#N/A	0.0994789	0.000344036	0.0185587	-1.13398	-1.25823	-1.18764	0.0043904
1796	Medium	235521_at	HOXA3	homeobox A3	#N/A	-3.91293	#N/A	0.106781	0.00174595	0.0159183	-1.24281	-1.43058	-1.36264	0.0139441
1797	Medium	204912_at	IL10RA	interleukin 10 receptor, alpha	#N/A	-3.9217	#N/A	0.011967	0.000904569	0.0154569	-1.33978	-1.42405	-1.33256	0.00797976
1798	Medium	238089_at	man2c1	mannosidase, alpha, class 2C, member 1	#N/A	-3.92175	#N/A	0.136238	0.00212526	0.0789305	-1.15645	-1.28049	-1.18239	0.0173478
1799	Medium	226576_at	arhgap26	Rho GTPase activating protein 26	#N/A	-3.92177	#N/A	0.324483	0.001692	0.012318	-1.30026	-1.85164	-1.74014	0.0140737
1800	Medium	218959_at	HOXC10	homeobox C10	#N/A	-3.92585	#N/A	0.234002	0.00538649	0.0544682	-1.0835	-1.15885	-1.12467	0.0340327
1801	Medium	1555564_a_at	Cfi	complement factor I	#N/A	-3.926	#N/A	0.895259	0.00733415	0.0152724	-1.10865	-1.7799	-1.78819	0.0443534
1802	Medium	224701_at	PARP14	poly (ADP-ribose) polymerase family, member 14	#N/A	-3.93072	#N/A	0.27265	0.00236202	0.0366649	-1.25145	-1.60837	-1.45458	0.0198136
1803	Medium	223346_at	VPS18	vacuolar protein sorting 18 homolog (S. cerevisiae)	#N/A	-3.93113	#N/A	0.0651339	0.00554503	0.010029	-1.15493	-1.20815	-1.21596	0.0371168
1804	Medium	213931_at	ID2	inhibitor of DNA binding 2, dominant negative helix-loop-helix protein	#N/A	-3.93935	#N/A	0.959331	0.00374648	0.0237932	-1.10458	-2.36444	-2.13007	0.0254732
1805	Medium	236227_at	TMEM161B	transmembrane protein 161B	#N/A	-3.94333	#N/A	0.0154252	0.000817455	0.0177786	-1.17528	-1.22264	-1.17422	0.0082722
1806	Medium	222057_at	NOL12	nucleolar protein 12	#N/A	-3.95064	#N/A	0.0818261	0.0060818	0.22865	-1.14441	-1.2013	-1.10872	0.0379972
1807	Medium	218706_s_at	GRAMD3	GRAM domain containing 3	#N/A	-3.95515	#N/A	0.0572615	0.00229318	0.108195	-1.66313	-2.03059	-1.56819	0.0195139
1808	Medium	203970_s_at	pex3	peroxisomal biogenesis factor 3	#N/A	-3.95886	#N/A	0.229173	0.001405	0.0756763	-1.13603	-1.30224	-1.19061	0.0132797
1809	Medium	214173_x_at	C19orf2	chromosome 19 open reading frame 2	#N/A	-3.95986	#N/A	0.0206818	0.00553788	0.0333142	-1.14457	-1.15733	-1.13579	0.0363951
1810	Medium	201675_at	AKAP1	A kinase (PRKA) anchor protein 1	#N/A	-3.96233	#N/A	0.0123665	0.00035023	0.0165731	-1.44373	-1.60525	-1.42959	0.00472018
1811	Medium	226141_at	ccdc149	coiled-coil domain containing 149	#N/A	-3.96324	#N/A	0.0759707	0.00320973	0.0151881	-1.10297	-1.14981	-1.13879	0.0251115
1812	Medium	212553_at	Rprd2	regulation of nuclear pre-mRNA domain containing 2	#N/A	-3.96524	#N/A	0.0697429	0.00161791	0.0200958	-1.1108	-1.17089	-1.14061	0.0145989
1813	Medium	1561721_a_at	C12orf40	chromosome 12 open reading frame 40; chromosome 12 open reading frame 4	#N/A	-3.96659	#N/A	0.0424903	0.00228985	0.0357995	-1.25989	-1.35971	-1.27306	0.0190704
1814	Medium	222986_s_at	SHISA5	shisa homolog 5 (Xenopus laevis)	#N/A	-3.97603	#N/A	0.221715	0.00521295	0.0228953	-1.15837	-1.30595	-1.27713	0.0331307
1815	Medium	225504_at	Hmbox1	homeobox containing 1	#N/A	-3.97768	#N/A	0.60895	0.00157677	0.0541797	-1.07557	-1.29155	-1.19781	0.0128977
1816	Medium	206908_s_at	CLDN11	claudin 11	#N/A	-3.97901	#N/A	0.12239	0.00479228	0.0852777	-1.09149	-1.14338	-1.10152	0.0321077
1817	Medium	228827_at	RUNX1T1	runt-related transcription factor 1; translocated to, 1 (cyclin D-related)	#N/A	-3.98249	#N/A	0.211612	0.00859802	0.110606	-1.29576	-1.55272	-1.3723	0.047714
1818	Medium	202018_s_at	LTF	lactotransferrin	#N/A	-3.98471	#N/A	0.0229698	0.00113887	0.227867	-1.17487	-1.23157	-1.10366	0.00959137
1819	Medium	212876_at	b4galt4	UDP-Gal:betaGlcNAc beta 1,4- galactosyltransferase, polypeptide 4	#N/A	-3.98979	#N/A	0.0607746	0.00141552	0.0143554	-1.09786	-1.14766	-1.12701	0.0128845
1820	Medium	204578_at	Ppip5k1	histidine acid phosphatase domain containing 2A	#N/A	-3.98991	#N/A	0.0360743	0.00640943	0.0396783	-1.14076	-1.16473	-1.14013	0.0394724
1821	Medium	213800_at	CFH	complement factor H	#N/A	-3.99105	#N/A	0.0561263	0.000607919	0.0113632	-1.9602	-2.91804	-2.38849	0.00484398
1822	Medium	204623_at	Tff3	trefoil factor 3 (intestinal)	#N/A	-3.99644	#N/A	0.0268921	0.00761932	0.0618762	-1.32244	-1.35397	-1.27819	0.0449885
1823	Medium	239043_at	ZNF404	zinc finger protein 404	#N/A	-4.00294	#N/A	0.0466386	0.00127908	0.241128	-1.8264	-2.33432	-1.50056	0.0130694
1824	Medium	227790_at	Ube2cbp	ubiquitin-conjugating enzyme E2C binding protein	#N/A	-4.00942	#N/A	0.226406	0.000642708	0.013662	-1.09445	-1.21689	-1.17544	0.00720662
1825	Medium	1567241_at	OR2L1P	olfactory receptor, family 2, subfamily L, member 1 pseudogene	#N/A	-4.01137	#N/A	0.0121041	0.00236083	0.0436337	-1.16215	-1.18083	-1.13461	0.0176145
1826	Medium	209532_at	plaa	phospholipase A2-activating protein	#N/A	-4.01482	#N/A	0.0518855	0.00378962	0.0201065	-1.1778	-1.23893	-1.21302	0.0268396
1827	Medium	202073_at	OPTN	optineurin	#N/A	-4.01527	#N/A	0.0136982	0.00291905	0.211381	-1.43485	-1.47928	-1.23525	0.0235963
1828	Medium	219698_s_at	METTL4	methyltransferase like 4	#N/A	-4.01759	#N/A	0.0095618	0.000244539	0.0111431	-1.16975	-1.22112	-1.16934	0.00355165
1829	Medium	1568722_at	Ttc7b	tetratricopeptide repeat domain 7B	#N/A	-4.01874	#N/A	0.0348904	0.00677046	0.0197043	-1.22069	-1.25675	-1.24738	0.0410115
1830	Medium	205130_at	RAGE	renal tumor antigen	#N/A	-4.03149	#N/A	0.108775	0.000894181	0.0351868	-1.13642	-1.24876	-1.17658	0.00922765
1831	Medium	1559287_at			#N/A	-4.03334	#N/A	0.030354	0.0010546	0.0173823	-1.19823	-1.27271	-1.219	0.0118001
1832	Medium	212196_at	IL6ST	interleukin 6 signal transducer (gp130, oncostatin M receptor)	#N/A	-4.03515	#N/A	0.0747161	0.000988616	0.0229158	-1.35332	-1.61049	-1.4571	0.0099331
1833	Medium	206147_x_at	SCML2	sex comb on midleg-like 2 (Drosophila)	#N/A	-4.03518	#N/A	0.0639953	0.000495696	0.0151861	-1.15045	-1.25632	-1.19557	0.0079633
1834	Medium	228386_s_at	ddx59	DEAD (Asp-Glu-Ala-Asp) box polypeptide 59	#N/A	-4.03746	#N/A	0.0100583	0.00119418	0.0150137	-1.37869	-1.44623	-1.36226	0.0103019
1835	Medium	232656_at			#N/A	-4.03953	#N/A	0.0125234	0.000280485	0.0118488	-1.57582	-1.80638	-1.5903	0.00393292
1836	Medium	208971_at	Urod	uroporphyrinogen decarboxylase	#N/A	-4.04135	#N/A	0.014435	0.000298143	0.0148056	-1.22876	-1.30967	-1.23046	0.00454836
1837	Medium	203548_s_at	Lpl	lipoprotein lipase	#N/A	-4.05038	#N/A	0.186169	0.00421103	0.0257192	-1.19723	-1.36955	-1.32097	0.0298378
1838	Medium	236234_at	pde1a	phosphodiesterase 1A, calmodulin-dependent	#N/A	-4.0542	#N/A	0.799891	0.00591065	0.0455365	-1.1152	-1.60358	-1.48411	0.0374679
1839	Medium	222459_at	AKIRIN1	akirin 1	#N/A	-4.05558	#N/A	0.0324549	0.000914867	0.0198859	-1.18501	-1.26129	-1.20297	0.00871581
1840	Medium	212546_s_at	FRYL	FRY-like	#N/A	-4.05866	#N/A	0.0748713	0.000396928	0.0117413	-1.2013	-1.36945	-1.28547	0.00483199
1841	Medium	226358_at			#N/A	-4.05868	#N/A	0.0779336	0.000367294	0.0682206	-1.19864	-1.37021	-1.2079	0.00423799
1842	Medium	222053_at	TAF6L	TAF6-like RNA polymerase II, p300/CBP-associated factor (PCAF)-associated factor, 65kDa	#N/A	-4.06007	#N/A	0.0482327	0.000399731	0.0161226	-1.09187	-1.14774	-1.11111	0.00444555
1843	Medium	205899_at	CCNA1	cyclin A1	#N/A	-4.07556	#N/A	0.0219657	0.000319968	0.0110551	-1.32795	-1.48576	-1.3723	0.00494571
1844	Medium	229222_at	ACSS3	acyl-CoA synthetase short-chain family member 3	#N/A	-4.07946	#N/A	0.0619941	0.000376378	0.110891	-1.73303	-2.54965	-1.63592	0.00327276
1845	Medium	225522_at	aak1	AP2 associated kinase 1	#N/A	-4.08849	#N/A	0.403912	0.00452846	0.00902389	-1.12638	-1.32749	-1.33515	0.0308965
1846	Medium	214991_s_at	pigo	phosphatidylinositol glycan anchor biosynthesis, class O	#N/A	-4.09577	#N/A	0.055656	0.00378545	0.014351	-1.09672	-1.1299	-1.12319	0.0273658
1847	Medium	210571_s_at	CMAH	cytidine monophosphate-N-acetylneuraminic acid hydroxylase (CMP-N-acetylneuraminate monooxygenase) pseudogene	#N/A	-4.09766	#N/A	0.0369228	0.000580677	0.010337	-1.57145	-1.91866	-1.73965	0.00755272
1848	Medium	1555491_a_at	c19orf66	chromosome 19 open reading frame 66	#N/A	-4.0979	#N/A	0.218958	0.00596468	0.0213729	-1.10765	-1.19956	-1.18616	0.0349462
1849	Medium	233206_at	SLC22A23	solute carrier family 22, member 23	#N/A	-4.09956	#N/A	0.0407139	0.00250366	0.0246507	-1.11543	-1.15317	-1.12795	0.0193444
1850	Medium	218110_at	XAB2	XPA binding protein 2	#N/A	-4.10541	#N/A	0.0252365	0.00132253	0.015512	-1.23525	-1.30568	-1.25919	0.0147306
1851	Medium	223398_at	C9orf89	chromosome 9 open reading frame 89	#N/A	-4.10665	#N/A	0.0865418	0.00495815	0.02961	-1.12732	-1.18419	-1.16054	0.0326595
1852	Medium	209616_s_at	CES1	carboxylesterase 1 (monocyte/macrophage serine esterase 1)	#N/A	-4.10898	#N/A	0.0351016	0.00128759	0.0825023	-3.78449	-5.99641	-3.1536	0.0114218
1853	Medium	243276_at	ALS2CL	ALS2 C-terminal like	#N/A	-4.12652	#N/A	0.0403528	0.00607813	0.0163204	-1.16918	-1.20455	-1.19972	0.0379091
1854	Medium	205433_at	bchE	butyrylcholinesterase	#N/A	-4.13727	#N/A	0.857828	0.00166649	0.0692523	-1.23739	-3.40416	-2.28453	0.0146678
1855	Medium	218640_s_at	plekhf2	pleckstrin homology domain containing, family F (with FYVE domain) member 2	#N/A	-4.1384	#N/A	0.0125851	0.000436838	0.0108191	-1.38166	-1.51509	-1.3961	0.00387807
1856	Medium	213051_at	ZC3HAV1	zinc finger CCCH-type, antiviral 1	#N/A	-4.14509	#N/A	0.0135107	0.00160604	0.20626	-1.29074	-1.3409	-1.16143	0.0139355
1857	Medium	1557740_a_at			#N/A	-4.1483	#N/A	0.375773	0.000506599	0.041779	-1.06312	-1.18534	-1.12288	0.00712997
1858	Medium	226743_at	SLFN11	schlafen family member 11	#N/A	-4.14863	#N/A	0.0219945	0.00143277	0.131664	-1.57625	-1.7526	-1.38578	0.0130615
1859	Medium	210416_s_at	CHEK2	protein kinase CHK2-like; CHK2 checkpoint homolog (S. pombe); similar to hCG1983233	#N/A	-4.15043	#N/A	0.104938	0.00269769	0.0790224	-1.12358	-1.20005	-1.13422	0.0206945
1860	Medium	203908_at	SLC4A4	solute carrier family 4, sodium bicarbonate cotransporter, member 4	#N/A	-4.1517	#N/A	0.0448415	0.00111209	0.0724699	-1.19665	-1.28967	-1.18083	0.010852
1861	Medium	223068_at	eml4	echinoderm microtubule associated protein like 4	#N/A	-4.15263	#N/A	0.282378	0.00342611	0.0151057	-1.13171	-1.29549	-1.26901	0.0234776
1862	Medium	222407_s_at	ZFP106	zinc finger protein 106 homolog (mouse)	#N/A	-4.15555	#N/A	0.0770755	0.000567292	0.00941375	-1.24651	-1.44483	-1.36386	0.00672989
1863	Medium	228841_at	LYRM7	Lyrm7 homolog (mouse)	#N/A	-4.17001	#N/A	0.0880597	0.000963315	0.0281897	-1.20455	-1.35519	-1.26155	0.0091193
1864	Medium	201280_s_at	DAB2	disabled homolog 2, mitogen-responsive phosphoprotein (Drosophila)	#N/A	-4.17576	#N/A	0.14312	0.000617785	0.0476548	-1.34714	-1.77141	-1.46958	0.00649529
1865	Medium	216071_x_at	MED12	mediator complex subunit 12	#N/A	-4.17588	#N/A	0.024685	0.000369441	0.0254397	-1.13611	-1.1959	-1.13666	0.00467114
1866	Medium	242417_at	LOC283278	hypothetical protein LOC283278	#N/A	-4.177	#N/A	0.294439	0.0034232	0.0114022	-1.0893	-1.19781	-1.19044	0.0251738
1867	Medium	227069_at	CUX1	cut-like homeobox 1	#N/A	-4.17941	#N/A	0.236884	0.00104195	0.0100351	-1.22019	-1.53379	-1.46135	0.0112637
1868	Medium	39966_at	cspg5	chondroitin sulfate proteoglycan 5 (neuroglycan C)	#N/A	-4.19968	#N/A	0.0506302	0.000310296	0.0222823	-1.35595	-1.62259	-1.42346	0.00462535
1869	Medium	203275_at	irf2	interferon regulatory factor 2	#N/A	-4.20153	#N/A	0.049847	5.15461e-05	0.0169792	-1.26269	-1.51414	-1.32299	0.0015307
1870	Medium	230948_at	TAF1B	TATA box binding protein (TBP)-associated factor, RNA polymerase I, B, 63kDa	#N/A	-4.21214	#N/A	0.00961418	0.00130483	0.0821797	-1.15942	-1.18132	-1.11327	0.0139788
1871	Medium	240892_at			#N/A	-4.21474	#N/A	0.19734	0.0016648	0.0163376	-1.12327	-1.25675	-1.21521	0.013236
1872	Medium	238934_at			#N/A	-4.2238	#N/A	0.186183	0.00611028	0.456301	-1.07998	-1.13839	-1.05468	0.0389201
1873	Medium	225905_s_at	st3gal3	ST3 beta-galactoside alpha-2,3-sialyltransferase 3	#N/A	-4.22867	#N/A	0.119635	0.00266499	0.0328586	-1.1193	-1.2013	-1.1591	0.0187571
1874	Medium	205052_at	AUH	AU RNA binding protein/enoyl-Coenzyme A hydratase	#N/A	-4.23904	#N/A	0.0236886	0.000678744	0.0557209	-1.18468	-1.25658	-1.16046	0.00663021
1875	Medium	239673_at	NR3C2	nuclear receptor subfamily 3, group C, member 2	#N/A	-4.23975	#N/A	0.0394663	0.00171106	0.0269476	-1.26321	-1.36803	-1.28726	0.016187
1876	Medium	221555_x_at	CDC14B	CDC14 cell division cycle 14 homolog B (S. cerevisiae)	#N/A	-4.24323	#N/A	0.0292396	0.00053565	0.0118783	-1.12787	-1.18476	-1.1479	0.00562703
1877	Medium	209417_s_at	IFI35	interferon-induced protein 35	#N/A	-4.24357	#N/A	0.0560636	0.00360047	0.0149578	-1.48452	-1.69114	-1.63682	0.0260951
1878	Medium	206698_at	XK	X-linked Kx blood group (McLeod syndrome)	#N/A	-4.26231	#N/A	0.107183	0.000528967	0.0195081	-1.3154	-1.63524	-1.46206	0.00549516
1879	Medium	225874_at	Fam100a	family with sequence similarity 100, member A	#N/A	-4.26286	#N/A	0.195154	0.00776166	0.0124185	-1.13966	-1.24194	-1.25536	0.0468648
1880	Medium	232122_s_at	VEPH1	ventricular zone expressed PH domain homolog 1 (zebrafish)	#N/A	-4.2716	#N/A	0.159596	0.00457551	0.168174	-1.10634	-1.18329	-1.10619	0.0298378
1881	Medium	217751_at	gstk1	glutathione S-transferase kappa 1	#N/A	-4.27749	#N/A	0.0510515	8.73619e-05	0.0125042	-1.13603	-1.2492	-1.17332	0.00175636
1882	Medium	1563045_at			#N/A	-4.2783	#N/A	0.00953959	0.00353613	0.131868	-1.16635	-1.16959	-1.10405	0.0270745
1883	Medium	243317_at			#N/A	-4.27992	#N/A	0.191751	0.00126289	0.0109815	-1.12202	-1.25275	-1.22264	0.0116252
1884	Medium	203593_at	CD2AP	CD2-associated protein	#N/A	-4.28239	#N/A	0.186472	0.00025801	0.0114407	-1.18009	-1.45085	-1.3297	0.00309018
1885	Medium	206144_at	MAGI1	membrane associated guanylate kinase, WW and PDZ domain containing 1; CNKSR family member 3	#N/A	-4.28662	#N/A	0.691461	0.000634481	0.0515541	-1.0643	-1.31121	-1.19491	0.00596133
1886	Medium	201373_at	PLEC	similar to Plectin 1 (PLTN) (PCN) (Hemidesmosomal protein 1) (HD1); plectin 1, intermediate filament binding protein 500kDa	#N/A	-4.28844	#N/A	0.0122046	0.00854387	0.0369655	-1.51877	-1.49267	-1.43445	0.0492279
1887	Medium	1405_i_at	CCL5	chemokine (C-C motif) ligand 5	#N/A	-4.29032	#N/A	0.226358	0.00209678	0.0124415	-1.33904	-1.7903	-1.69984	0.0167274
1888	Medium	209392_at	ENPP2	ectonucleotide pyrophosphatase/phosphodiesterase 2	#N/A	-4.29905	#N/A	0.0750546	0.00106738	0.08201	-1.67946	-2.25793	-1.67644	0.0127773
1889	Medium	210833_at	PTGER3	prostaglandin E receptor 3 (subtype EP3)	#N/A	-4.30258	#N/A	0.0268978	0.000780344	0.0723697	-2.18026	-2.89487	-1.93992	0.00784423
1890	Medium	238461_at	eif4e3	eukaryotic translation initiation factor 4E family member 3	#N/A	-4.30268	#N/A	0.0223617	0.000358127	0.0709164	-1.26155	-1.38434	-1.21344	0.00461354
1891	Medium	214292_at	ITGB4	integrin, beta 4	#N/A	-4.3034	#N/A	0.0178996	0.00254359	0.0186682	-1.25154	-1.29208	-1.25345	0.0201937
1892	Medium	212216_at	PREPL	prolyl endopeptidase-like	#N/A	-4.30646	#N/A	0.0162585	0.000417308	0.0108774	-1.25867	-1.35463	-1.27828	0.00465068
1893	Medium	221188_s_at	cideb	cell death-inducing DFFA-like effector b	#N/A	-4.30766	#N/A	0.0358922	0.000361575	0.0595013	-1.15253	-1.23954	-1.14005	0.00421634
1894	Medium	221804_s_at	FAM45A	family with sequence similarity 45, member A	#N/A	-4.30781	#N/A	0.349231	0.00168767	0.0319294	-1.10942	-1.28949	-1.21807	0.0143597
1895	Medium	226333_at	il6r	interleukin 6 receptor	#N/A	-4.31097	#N/A	0.0125846	0.000138225	0.0231528	-1.54756	-1.82893	-1.50118	0.00192693
1896	Medium	220890_s_at	DDX47	DEAD (Asp-Glu-Ala-Asp) box polypeptide 47	#N/A	-4.32033	#N/A	0.385866	0.00713379	0.0998163	-1.04739	-1.10788	-1.07721	0.0441073
1897	Medium	206950_at	SCN9A	sodium channel, voltage-gated, type IX, alpha subunit	#N/A	-4.33277	#N/A	0.0913608	0.00315415	0.0163751	-1.09316	-1.14037	-1.1292	0.0250787
1898	Medium	202039_at	Myo18a	myosin XVIIIA	#N/A	-4.33654	#N/A	0.093169	0.00131546	0.249207	-1.21639	-1.37135	-1.16135	0.0130363
1899	Medium	232439_at			#N/A	-4.34302	#N/A	0.0241005	0.000384774	0.026425	-1.23072	-1.33469	-1.23114	0.00533236
1900	Medium	228850_s_at	Slit2	slit homolog 2 (Drosophila)	#N/A	-4.3582	#N/A	0.0319917	0.00832208	0.0155855	-1.59704	-1.67296	-1.69337	0.0488547
1901	Medium	235104_at	ERAP2	endoplasmic reticulum aminopeptidase 2	#N/A	-4.37474	#N/A	0.0229026	0.000212057	0.0279854	-1.45801	-1.77154	-1.44975	0.00190916
1902	Medium	37966_at	PARVB	parvin, beta	#N/A	-4.38996	#N/A	0.0156637	0.000825044	0.0805946	-1.28263	-1.36519	-1.21176	0.00892835
1903	Medium	1557261_at	WHAMML1	similar to WAS protein homolog associated with actin, golgi membranes and microtubules; WAS protein homolog associated with actin, golgi membranes and microtubules-like 1	#N/A	-4.39246	#N/A	0.02071	0.000312723	0.0400136	-1.25972	-1.38425	-1.23473	0.00481982
1904	Medium	233880_at	RNF213	ring finger protein 213	#N/A	-4.39253	#N/A	0.0540629	0.000402957	0.0398387	-1.12514	-1.2084	-1.13414	0.00492554
1905	Medium	239413_at	CEP152	centrosomal protein 152kDa	#N/A	-4.39262	#N/A	0.0396221	0.00107343	0.0263272	-1.11026	-1.15581	-1.12008	0.0109245
1906	Medium	1487_at	esrra	estrogen-related receptor alpha	#N/A	-4.39808	#N/A	0.169387	0.00111994	0.0221401	-1.09726	-1.19408	-1.15269	0.0130804
1907	Medium	204844_at	ENPEP	glutamyl aminopeptidase (aminopeptidase A)	#N/A	-4.41762	#N/A	0.536262	0.000440754	0.0343408	-1.31686	-2.66124	-1.94922	0.00521067
1908	Medium	224412_s_at	TRPM6	transient receptor potential cation channel, subfamily M, member 6	#N/A	-4.42527	#N/A	0.371377	0.000631365	0.0160984	-1.11157	-1.32556	-1.25623	0.00753628
1909	Medium	219298_at	ECHDC3	enoyl Coenzyme A hydratase domain containing 3	#N/A	-4.42738	#N/A	0.0393302	0.000211084	0.0160605	-1.26962	-1.45639	-1.31786	0.0029588
1910	Medium	203060_s_at	PAPSS2	3'-phosphoadenosine 5'-phosphosulfate synthase 2	#N/A	-4.43401	#N/A	0.0504968	0.00034577	0.0151342	-1.57943	-2.08696	-1.74545	0.00431568
1911	Medium	211383_s_at	WDR37	WD repeat domain 37	#N/A	-4.43701	#N/A	0.285125	0.00129015	0.0168873	-1.12148	-1.2981	-1.24522	0.0123202
1912	Medium	213908_at	WHAMML1	similar to WAS protein homolog associated with actin, golgi membranes and microtubules; WAS protein homolog associated with actin, golgi membranes and microtubules-like 1	#N/A	-4.4412	#N/A	0.026809	0.000201706	0.0157346	-1.37497	-1.60592	-1.41726	0.0029638
1913	Medium	213415_at	CLIC2	chloride intracellular channel 2	#N/A	-4.44794	#N/A	0.202652	0.000885306	0.0164668	-1.25666	-1.59837	-1.4706	0.010244
1914	Medium	215247_at	LOC440895	LIM and senescent cell antigen-like domains 3-like	#N/A	-4.44964	#N/A	0.194538	0.00397523	0.0165986	-1.16119	-1.30459	-1.28263	0.0289748
1915	Medium	221856_s_at	fam63a	family with sequence similarity 63, member A	#N/A	-4.45301	#N/A	0.0291181	0.00179173	0.011746	-1.15213	-1.19939	-1.17593	0.0135185
1916	Medium	202254_at	SIPA1L1	signal-induced proliferation-associated 1 like 1	#N/A	-4.4648	#N/A	0.0110409	0.000196469	0.0424801	-1.22442	-1.30867	-1.18476	0.00239608
1917	Medium	227623_at	Cacna2d1	calcium channel, voltage-dependent, alpha 2/delta subunit 1	#N/A	-4.46961	#N/A	0.0255132	0.00417813	0.009463	-1.43754	-1.51635	-1.52288	0.0293118
1918	Medium	201590_x_at	ANXA2	annexin A2 pseudogene 3; annexin A2; annexin A2 pseudogene 1	#N/A	-4.48306	#N/A	0.0119757	0.000772659	0.0165637	-1.54692	-1.68927	-1.52742	0.00787276
1919	Medium	230791_at	NFIB	nuclear factor I/B	#N/A	-4.49596	#N/A	0.063475	2.47777e-05	0.0134063	-1.34714	-1.78745	-1.47294	0.000920514
1920	Medium	223980_s_at	SP110	SP110 nuclear body protein	#N/A	-4.50192	#N/A	0.0292194	0.00019352	0.0211253	-1.2131	-1.33395	-1.2285	0.00438458
1921	Medium	229497_at	ANKDD1A	ankyrin repeat and death domain containing 1A	#N/A	-4.511	#N/A	0.020936	0.000724046	0.0325233	-1.40981	-1.58063	-1.38511	0.00597573
1922	Medium	205486_at	TESK2	testis-specific kinase 2	#N/A	-4.51781	#N/A	0.0174264	0.000613577	0.0188248	-1.12264	-1.15821	-1.1228	0.00827942
1923	Medium	209164_s_at	CYB561	cytochrome b-561	#N/A	-4.52874	#N/A	0.193836	0.00202561	0.0790516	-1.12303	-1.24608	-1.1599	0.0161215
1924	Medium	203045_at	Ninj1	ninjurin 1	#N/A	-4.54882	#N/A	0.0340623	0.0022797	0.0254208	-1.24349	-1.32446	-1.2612	0.0181546
1925	Medium	202728_s_at	Ltbp1	latent transforming growth factor beta binding protein 1	#N/A	-4.56809	#N/A	0.015184	0.00215411	0.0105294	-1.94356	-2.14756	-2.03383	0.0159481
1926	Medium	203058_s_at	PAPSS2	3'-phosphoadenosine 5'-phosphosulfate synthase 2	#N/A	-4.56891	#N/A	0.017134	0.000148669	0.00985169	-1.44583	-1.73255	-1.49547	0.00192804
1927	Medium	211241_at	ANXA2	annexin A2 pseudogene 3; annexin A2; annexin A2 pseudogene 1	#N/A	-4.57556	#N/A	0.0159624	0.000718212	0.011949	-1.34174	-1.45206	-1.36273	0.00652559
1928	Medium	229498_at			#N/A	-4.57604	#N/A	0.28505	7.55282e-05	0.0147966	-1.30958	-2.12447	-1.68763	0.00122146
1929	Medium	205288_at	CDC14A	CDC14 cell division cycle 14 homolog A (S. cerevisiae)	#N/A	-4.60455	#N/A	0.0656663	0.00105345	0.0174454	-1.51467	-1.89474	-1.6874	0.0094781
1930	Medium	203972_s_at	pex3	peroxisomal biogenesis factor 3	#N/A	-4.60788	#N/A	0.0675136	0.000593629	0.0893719	-1.12717	-1.219	-1.12109	0.0050548
1931	Medium	202972_s_at	Fam13a	family with sequence similarity 13, member A	#N/A	-4.62304	#N/A	0.0512781	0.000517093	0.0164753	-1.17153	-1.27757	-1.21134	0.00714226
1932	Medium	226186_at	tmod2	tropomodulin 2 (neuronal)	#N/A	-4.63968	#N/A	0.0748159	0.00055051	0.066551	-1.24057	-1.44293	-1.25076	0.00498119
1933	Medium	213503_x_at	ANXA2	annexin A2 pseudogene 3; annexin A2; annexin A2 pseudogene 1	#N/A	-4.65807	#N/A	0.0100714	0.000657625	0.0176415	-1.56852	-1.72477	-1.53145	0.00592859
1934	Medium	202761_s_at	SYNE2	spectrin repeat containing, nuclear envelope 2	#N/A	-4.66027	#N/A	0.0916592	0.0012003	0.01283	-1.46724	-1.87008	-1.71749	0.0127967
1935	Medium	226633_at	RAB8B	RAB8B, member RAS oncogene family	#N/A	-4.66988	#N/A	0.0670626	0.000137573	0.0118844	-1.22298	-1.43336	-1.30758	0.00193051
1936	Medium	214378_at	TFPI	tissue factor pathway inhibitor (lipoprotein-associated coagulation inhibitor)	#N/A	-4.67958	#N/A	0.728907	0.00801051	0.0135623	-1.05446	-1.21293	-1.22154	0.0460725
1937	Medium	202119_s_at	CPNE3	copine III	#N/A	-4.69614	#N/A	0.018476	6.64114e-05	0.0230342	-1.22995	-1.37421	-1.22553	0.00112258
1938	Medium	201546_at	Trip12	thyroid hormone receptor interactor 12	#N/A	-4.70875	#N/A	0.02355	0.00142043	0.0161915	-1.17756	-1.22502	-1.19053	0.0130762
1939	Medium	218847_at	Igf2bp2	insulin-like growth factor 2 mRNA binding protein 2	#N/A	-4.71071	#N/A	0.14455	0.0019463	0.164548	-1.42899	-1.86607	-1.41775	0.0153224
1940	Medium	224485_s_at	Slc30a2	solute carrier family 30 (zinc transporter), member 2	#N/A	-4.71798	#N/A	0.0142112	0.000355902	0.0516604	-1.15229	-1.20539	-1.1249	0.0045795
1941	Medium	232530_at	PLD1	phospholipase D1, phosphatidylcholine-specific	#N/A	-4.73108	#N/A	0.0211903	0.00214438	0.0260786	-1.28761	-1.35069	-1.28298	0.0186518
1942	Medium	239648_at	DCUN1D3	DCN1, defective in cullin neddylation 1, domain containing 3 (S. cerevisiae)	#N/A	-4.74594	#N/A	0.234045	0.00171536	0.0144375	-1.12467	-1.27854	-1.23628	0.0128516
1943	Medium	202431_s_at	MYC	v-myc myelocytomatosis viral oncogene homolog (avian)	#N/A	-4.7791	#N/A	0.103467	6.23152e-05	0.0098735	-1.70693	-2.9926	-2.22237	0.00194393
1944	Medium	210839_s_at	ENPP2	ectonucleotide pyrophosphatase/phosphodiesterase 2	#N/A	-4.79068	#N/A	0.0359569	0.000261682	0.0346191	-1.8264	-2.52625	-1.8483	0.0041537
1945	Medium	225407_at	MBP	myelin basic protein	#N/A	-4.80724	#N/A	0.202633	0.000590337	0.0121608	-1.37173	-1.98069	-1.7434	0.0070069
1946	Medium	220610_s_at	lrrfip2	leucine rich repeat (in FLII) interacting protein 2	#N/A	-4.87336	#N/A	0.0288434	0.000309781	0.0243621	-1.33719	-1.52541	-1.35266	0.00458848
1947	Medium	211342_x_at	MED12	mediator complex subunit 12	#N/A	-4.87851	#N/A	0.019681	0.000107368	0.0112433	-1.13587	-1.2115	-1.14934	0.0014403
1948	Medium	208546_x_at	Hist1h2bh	histone cluster 1, H2bh	#N/A	-4.88036	#N/A	0.0217749	0.00341122	0.0318146	-1.21681	-1.25015	-1.20639	0.0243125
1949	Medium	33494_at	Etfdh	electron-transferring-flavoprotein dehydrogenase	#N/A	-4.89925	#N/A	0.0274507	0.000277955	0.0108063	-1.23465	-1.36235	-1.27474	0.00348348
1950	Medium	204534_at	vtn	vitronectin	#N/A	-4.92894	#N/A	0.0655158	0.00211979	0.0119763	-1.22671	-1.34053	-1.30949	0.0165312
1951	Medium	218543_s_at	PARP12	poly (ADP-ribose) polymerase family, member 12	#N/A	-4.98079	#N/A	0.138941	0.00163274	0.0178279	-1.39474	-1.80876	-1.64695	0.014036
1952	Medium	240861_at			#N/A	-5.05039	#N/A	0.147698	0.000241168	0.0121842	-1.10213	-1.2212	-1.16805	0.00374237
1953	Medium	232950_s_at	pitpnm2	phosphatidylinositol transfer protein, membrane-associated 2	#N/A	-5.05384	#N/A	0.0150294	5.00369e-05	0.210136	-1.13942	-1.21192	-1.08065	0.00120375
1954	Medium	1552644_a_at	PHC3	polyhomeotic homolog 3 (Drosophila)	#N/A	-5.05474	#N/A	0.0336976	0.000968567	0.0251313	-1.17495	-1.24972	-1.18649	0.00947178
1955	Medium	222447_at	METTL9	methyltransferase like 9	#N/A	-5.06749	#N/A	0.525838	0.00122349	0.0208588	-1.10305	-1.36841	-1.28672	0.0102659
1956	Medium	228230_at	PRIC285	peroxisomal proliferator-activated receptor A interacting complex 285	#N/A	-5.07677	#N/A	0.0409309	0.000517769	0.0150798	-1.25319	-1.3992	-1.30622	0.00616168
1957	Medium	238480_at	TTC39C	tetratricopeptide repeat domain 39C	#N/A	-5.07921	#N/A	0.0414276	0.00100228	0.16817	-1.39833	-1.61071	-1.28245	0.0100661
1958	Medium	1557286_at			#N/A	-5.11922	#N/A	0.0588565	0.000299443	0.0106465	-1.55089	-2.07067	-1.78126	0.00403109
1959	Medium	218710_at	TTC27	tetratricopeptide repeat domain 27	#N/A	-5.19295	#N/A	0.0635873	0.000758059	0.0657201	-1.13753	-1.22256	-1.13855	0.0100145
1960	Medium	208490_x_at	Hist1h2bc	histone cluster 1, H2bi; histone cluster 1, H2bg; histone cluster 1, H2be; histone cluster 1, H2bf; histone cluster 1, H2bc	#N/A	-5.24125	#N/A	0.0124385	0.000425429	0.038959	-1.27174	-1.35642	-1.2285	0.0054456
1961	Medium	217955_at	BCL2L13	BCL2-like 13 (apoptosis facilitator)	#N/A	-5.24321	#N/A	0.0108973	0.000100335	0.0188554	-1.25527	-1.36983	-1.23833	0.00171161
1962	Medium	202239_at	PARP4	poly (ADP-ribose) polymerase family, member 4	#N/A	-5.2447	#N/A	0.0247925	9.6037e-05	0.0138447	-1.23183	-1.37249	-1.2578	0.00262118
1963	Medium	213686_at			#N/A	-5.24957	#N/A	0.3252	0.000583437	0.102436	-1.1256	-1.36386	-1.18995	0.00577447
1964	Medium	217525_at	OLFML1	olfactomedin-like 1	#N/A	-5.27166	#N/A	0.0535739	0.00011002	0.0185879	-1.47591	-1.99391	-1.59793	0.00210334
1965	Medium	203139_at	DAPK1	death-associated protein kinase 1	#N/A	-5.32054	#N/A	0.0939567	0.000101259	0.0330949	-1.37078	-1.86736	-1.47754	0.00149688
1966	Medium	202845_s_at	RALBP1	hypothetical LOC100129773; ralA binding protein 1	#N/A	-5.3514	#N/A	0.00882705	9.8984e-06	0.012116	-1.21563	-1.34509	-1.20991	0.000335195
1967	Medium	225516_at	SLC7A2	solute carrier family 7 (cationic amino acid transporter, y+ system), member 2	#N/A	-5.40211	#N/A	0.673847	0.00152647	0.154781	-1.20949	-2.09856	-1.50901	0.0127543
1968	Medium	205366_s_at	HOXB6	homeobox B6	#N/A	-5.43225	#N/A	0.109086	0.000794973	0.0166101	-1.22357	-1.43604	-1.33265	0.0074679
1969	Medium	205597_at	SLC44A4	solute carrier family 44, member 4	#N/A	-5.48841	#N/A	0.0352323	0.00455383	0.0966817	-1.18091	-1.22002	-1.14902	0.0308196
1970	Medium	1568597_at	LOC646762	hypothetical LOC646762	#N/A	-5.6723	#N/A	0.0364443	6.95856e-05	0.0157186	-1.39291	-1.7364	-1.46398	0.00153719
1971	Medium	232686_at	SIGLECP3	sialic acid binding Ig-like lectin, pseudogene 3	#N/A	-5.74003	#N/A	0.0834956	9.79397e-05	0.016377	-1.14639	-1.29513	-1.20039	0.0020289
1972	Medium	241359_at			#N/A	-5.83582	#N/A	0.0568211	0.000285059	0.0135542	-1.20807	-1.37716	-1.27042	0.00274216
1973	Medium	208623_s_at	EZR	hypothetical protein LOC100129652; ezrin	#N/A	-6.40535	#N/A	0.810427	0.0064451	0.033598	-1.18312	-2.10614	-1.92439	0.0379748
1974	Medium	203836_s_at	MAP3K5	mitogen-activated protein kinase kinase kinase 5	#N/A	-7.09135	#N/A	0.140005	0.00174874	0.0146591	-1.51362	-2.07916	-1.89225	0.0142829
1975	Medium	214617_at	Prf1	perforin 1 (pore forming protein)	#N/A	-7.19519	#N/A	0.528916	0.00553949	0.142311	-1.12319	-1.37802	-1.22978	0.0367413
1976	Large	204147_s_at	TFDP1	transcription factor Dp-1	#N/A	#N/A	7.0967	0.485733	0.013283	2.5095e-05	1.08508	1.21067	1.41618	0.000659305
1977	Large	233122_at	KRTCAP2	keratinocyte associated protein 2	#N/A	#N/A	6.02148	0.0380278	0.0218402	0.00133525	1.17202	1.17283	1.27059	0.0117836
1978	Large	1559214_at	Nrg4	neuregulin 4	#N/A	#N/A	5.76995	0.0207562	0.0231961	0.000351521	1.64878	1.5696	2.1498	0.00420722
1979	Large	201476_s_at	Rrm1	ribonucleotide reductase M1	#N/A	#N/A	5.65882	0.403089	0.0146618	5.63278e-05	1.09202	1.2008	1.38473	0.00114268
1980	Large	238656_at	rad50	RAD50 homolog (S. cerevisiae)	#N/A	#N/A	5.49902	0.0106705	0.0134302	0.000237563	1.35088	1.30667	1.54564	0.00270108
1981	Large	223691_at	RGS22	regulator of G-protein signaling 22	#N/A	#N/A	5.44268	0.20753	0.0119121	0.000699093	1.19458	1.33099	1.51435	0.00893006
1982	Large	201395_at	RBM5	RNA binding motif protein 5	#N/A	#N/A	5.43587	0.032439	0.00977298	0.000157599	1.13006	1.14108	1.23337	0.00337452
1983	Large	202963_at	RFX5	regulatory factor X, 5 (influences HLA class II expression)	#N/A	#N/A	5.42177	0.140426	0.0457164	0.00108992	1.19077	1.2268	1.43108	0.00996697
1984	Large	203726_s_at	LAMA3	laminin, alpha 3	#N/A	#N/A	5.32179	0.0857219	0.0148505	0.00297567	1.81957	2.08435	2.67474	0.0227335
1985	Large	238127_at	FLJ41484	hypothetical LOC650669	#N/A	#N/A	5.22623	0.0462894	0.012447	2.759e-05	1.43764	1.49765	2.26923	0.000109534
1986	Large	233131_at	CCDC147	coiled-coil domain containing 147	#N/A	#N/A	5.2249	0.0623426	0.0090609	0.000367029	1.11721	1.14544	1.2234	0.00519307
1987	Large	202453_s_at	GTF2H1	general transcription factor IIH, polypeptide 1, 62kDa	#N/A	#N/A	5.22239	0.864349	0.118789	0.00313457	1.04377	1.14377	1.29307	0.0248161
1988	Large	224927_at	KIAA1949	KIAA1949	#N/A	#N/A	5.19819	0.248457	0.0307285	0.000691496	1.12295	1.18945	1.33506	0.0079933
1989	Large	204483_at	ENO3	enolase 3 (beta, muscle)	#N/A	#N/A	5.18486	0.132936	0.0794617	0.00175706	1.09817	1.10198	1.19964	0.0139355
1990	Large	1553180_at	ADAMTS19	ADAM metallopeptidase with thrombospondin type 1 motif, 19	#N/A	#N/A	5.17449	0.0247393	0.0104706	8.44685e-05	2.05196	2.10089	3.67514	0.000979327
1991	Large	207317_s_at	Casq2	calsequestrin 2 (cardiac muscle)	#N/A	#N/A	5.15969	0.672161	0.200079	0.00121015	1.33746	1.68822	3.56302	0.0116356
1992	Large	217726_at	copz1	coatomer protein complex, subunit zeta 1	#N/A	#N/A	5.08548	0.0437723	0.0105259	0.000672294	1.16999	1.19458	1.28949	0.00818842
1993	Large	214218_s_at	XIST	X (inactive)-specific transcript (non-protein coding)	#N/A	#N/A	5.04444	0.0358692	0.0204998	0.000508015	1.18797	1.18715	1.31613	0.0072183
1994	Large	219863_at	HERC5	hect domain and RLD 5	#N/A	#N/A	4.92748	0.0127586	0.0119257	0.000611	1.94895	1.85665	2.51804	0.00617253
1995	Large	238854_at			#N/A	#N/A	4.92118	0.107278	0.0144022	0.00580215	1.19234	1.25771	1.32409	0.038532
1996	Large	236518_at	KIAA1984	KIAA1984; transmembrane protein 141	#N/A	#N/A	4.91544	0.0997806	0.0425342	0.000951398	1.10911	1.11915	1.2126	0.011807
1997	Large	219556_at	C16orf59	chromosome 16 open reading frame 59	#N/A	#N/A	4.91472	0.309201	0.00898632	0.000232462	1.0714	1.14353	1.23046	0.0033749
[truncated: 7,556 more rows]
