# Supplementary material for: A multiple testing procedure for multi-dimensional pairwise comparisons with application to gene expression studies
Source: BMC Bioinformatics. 2016 Feb 25;17:104. doi: 10.1186/s12859-016-0937-5 (PMC4768411; doi:10.1186/s12859-016-0937-5)
Supplement: Additional file 8 — Pathways identified in different sizes of tumors compared to normal myometrium. In the table, the enriched pathways are grouped and color coded according to different sizes of fibroids. The last column shows the negative of the logarithm of the BH adjusted p-value, computed by IPA. (XLSX 15 kb) [file 12859_2016_937_MOESM8_ESM.xlsx]

## Sheet: Pathways
Table 2: Pathways identified in different sizes of tumors compared to normal myometrium. In the table, the significant pathways are grouped and color coded according to different sizes of fibroids. The last column shows the negative of the logarithm of the BH adjusted p-value, computed by IPA.
Tumor size category	Ingenuity Canonical Pathways	- log BH p value
Small	Protein Kinase A Signaling	1.78
Small	Regulation of IL-2 Expression in Activated and Anergic T Lymphocytes	1.78
Small	Netrin Signaling	1.68
Small	IL-1 Signaling	1.52
Small	Superoxide Radicals Degradation	1.33
Medium	Fc Epsilon RI Signaling	2.93
Medium	PDGF Signaling	2.74
Medium	VEGF Signaling	2.66
Medium	Fcγ Receptor-mediated Phagocytosis in Macrophages and Monocytes	2.65
Medium	HER-2 Signaling in Breast Cancer	2.55
Medium	UVB-Induced MAPK Signaling	2.5
Medium	Clathrin-mediated Endocytosis Signaling	2.45
Medium	Leukocyte Extravasation Signaling	2.41
Medium	PTEN Signaling	2.27
Medium	PI3K/AKT Signaling	2.27
Medium	Glioma Invasiveness Signaling	2.23
Medium	Mechanisms of Viral Exit from Host Cells	2.22
Medium	Acute Myeloid Leukemia Signaling	2.22
Medium	HIF1α Signaling	2.15
Medium	JAK/Stat Signaling	2.15
Medium	Myc Mediated Apoptosis Signaling	2.15
Medium	mTOR Signaling	2.11
Medium	Role of p14/p19ARF in Tumor Suppression	2.11
Medium	Integrin Signaling	2.09
Medium	Agrin Interactions at Neuromuscular Junction	2.09
Medium	Natural Killer Cell Signaling	2.09
Medium	RhoA Signaling	2.02
Medium	Actin Cytoskeleton Signaling	1.97
Medium	Role of Tissue Factor in Cancer	1.93
Medium	Cell Cycle: G2/M DNA Damage Checkpoint Regulation	1.91
Medium	IL-15 Signaling	1.91
Medium	Endometrial Cancer Signaling	1.89
Medium	Melanocyte Development and Pigmentation Signaling	1.86
Medium	TGF-β Signaling	1.86
Medium	Gαq Signaling	1.86
Medium	Estrogen-Dependent Breast Cancer Signaling	1.84
Medium	STAT3 Pathway	1.8
Medium	PPARα/RXRα Activation	1.78
Medium	EGF Signaling	1.76
Medium	BMP signaling pathway	1.71
Medium	Virus Entry via Endocytic Pathways	1.71
Medium	14-3-3-mediated Signaling	1.66
Medium	Inhibition of Angiogenesis by TSP1	1.66
Medium	Growth Hormone Signaling	1.64
Medium	UVA-Induced MAPK Signaling	1.63
Medium	Semaphorin Signaling in Neurons	1.59
Medium	NF-κB Activation by Viruses	1.55
Medium	Leptin Signaling in Obesity	1.55
Medium	Ceramide Signaling	1.55
Medium	IL-6 Signaling	1.53
Medium	Role of JAK family kinases in IL-6-type Cytokine Signaling	1.52
Medium	Paxillin Signaling	1.5
Medium	Dopamine Degradation	1.5
Medium	Regulation of Actin-based Motility by Rho	1.48
Medium	Angiopoietin Signaling	1.48
Medium	FLT3 Signaling in Hematopoietic Progenitor Cells	1.48
Medium	Insulin Receptor Signaling	1.45
Medium	PPAR Signaling	1.43
Medium	HMGB1 Signaling	1.43
Medium	Acute Phase Response Signaling	1.42
Medium	Antiproliferative Role of Somatostatin Receptor 2	1.42
Medium	Role of MAPK Signaling in the Pathogenesis of Influenza	1.42
Medium	Pyridoxal 5'-phosphate Salvage Pathway	1.42
Medium	IL-17 Signaling	1.42
Medium	Renal Cell Carcinoma Signaling	1.42
Medium	Neurotrophin/TRK Signaling	1.33
Large	Aryl Hydrocarbon Receptor Signaling	1.53
Small and Medium	EIF2 Signaling	3.43
Small and Medium	Ephrin Receptor Signaling	3.18
Small and Medium	UVC-Induced MAPK Signaling	3.16
Small and Medium	B Cell Receptor Signaling	3.14
Small and Medium	Glioblastoma Multiforme Signaling	3.1
Small and Medium	Regulation of the Epithelial-Mesenchymal Transition Pathway	3.09
Small and Medium	ErbB4 Signaling	3.09
Small and Medium	ErbB2-ErbB3 Signaling	2.99
Small and Medium	LPS-stimulated MAPK Signaling	2.9
Small and Medium	G Beta Gamma Signaling	2.75
Small and Medium	GNRH Signaling	2.63
Small and Medium	GDNF Family Ligand-Receptor Interactions	2.51
Small and Medium	Role of NANOG in Mammalian Embryonic Stem Cell Pluripotency	2.5
Small and Medium	Neuregulin Signaling	2.5
Small and Medium	Relaxin Signaling	2.48
Small and Medium	NRF2-mediated Oxidative Stress Response	2.45
Small and Medium	Gap Junction Signaling	2.34
Small and Medium	IL-4 Signaling	2.32
Small and Medium	SAPK/JNK Signaling	2.24
Small and Medium	Production of Nitric Oxide and Reactive Oxygen Species in Macrophages	2.22
Small and Medium	Role of JAK1 and JAK3 in Î³c Cytokine Signaling	2.22
Small and Medium	Human Embryonic Stem Cell Pluripotency	2.22
Small and Medium	P2Y Purigenic Receptor Signaling Pathway	2.22
Small and Medium	FAK Signaling	2.18
Small and Medium	Regulation of eIF4 and p70S6K Signaling	2.16
Small and Medium	Role of Osteoblasts, Osteoclasts and Chondrocytes in Rheumatoid Arthritis	2.09
Small and Medium	Ephrin B Signaling	2.07
Small and Medium	G-Protein Coupled Receptor Signaling	2.07
Small and Medium	CCR5 Signaling in Macrophages	2.03
Small and Medium	RANK Signaling in Osteoclasts	1.94
Small and Medium	Cholecystokinin/Gastrin-mediated Signaling	1.86
Small and Medium	Oncostatin M Signaling	1.75
Small and Medium	CREB Signaling in Neurons	1.74
Small and Medium	PEDF Signaling	1.71
Small and Medium	Cardiac Hypertrophy Signaling	1.7
Small and Medium	Xenobiotic Metabolism Signaling	1.52
Small and Medium	Melatonin Signaling	1.48
Small and Medium	Neuropathic Pain Signaling In Dorsal Horn Neurons	1.44
Small and Medium	Gαi Signaling	1.43
Small and Medium	Role of NFAT in Regulation of the Immune Response	1.33
Medium and Large	Nitric Oxide Signaling in the Cardiovascular System	2.23
Medium and Large	eNOS Signaling	2.1
Medium and Large	Ovarian Cancer Signaling	1.91
Medium and Large	GM-CSF Signaling	1.86
Medium and Large	Macropinocytosis Signaling	1.77
Medium and Large	RAR Activation	1.65
Medium and Large	CCR3 Signaling in Eosinophils	1.62
Medium and Large	VDR/RXR Activation	1.55
Medium and Large	ERK/MAPK Signaling	1.53
Medium and Large	FcγRIIB Signaling in B Lymphocytes	1.53
Medium and Large	p53 Signaling	1.47
Medium and Large	Pancreatic Adenocarcinoma Signaling	1.36
All three tumor sizes	Molecular Mechanisms of Cancer	6.76
All three tumor sizes	Axonal Guidance Signaling	6.23
All three tumor sizes	Endothelin-1 Signaling	5.83
All three tumor sizes	Renin-Angiotensin Signaling	4.87
All three tumor sizes	Breast Cancer Regulation by Stathmin1	4.87
All three tumor sizes	Prolactin Signaling	4.87
All three tumor sizes	IL-8 Signaling	4.87
All three tumor sizes	VEGF Family Ligand-Receptor Interactions	4.78
All three tumor sizes	Glioma Signaling	4.41
All three tumor sizes	Erythropoietin Signaling	4.24
All three tumor sizes	ErbB Signaling	4.24
All three tumor sizes	IGF-1 Signaling	4.22
All three tumor sizes	HGF Signaling	4.22
All three tumor sizes	Chemokine Signaling	4.18
All three tumor sizes	Colorectal Cancer Metastasis Signaling	4.17
All three tumor sizes	Hepatic Fibrosis / Hepatic Stellate Cell Activation	4.17
All three tumor sizes	Role of NFAT in Cardiac Hypertrophy	3.96
All three tumor sizes	fMLP Signaling in Neutrophils	3.9
All three tumor sizes	Thrombin Signaling	3.86
All three tumor sizes	Mouse Embryonic Stem Cell Pluripotency	3.76
All three tumor sizes	CXCR4 Signaling	3.71
All three tumor sizes	p70S6K Signaling	3.61
All three tumor sizes	PAK Signaling	3.6
All three tumor sizes	Thrombopoietin Signaling	3.47
All three tumor sizes	Signaling by Rho Family GTPases	3.47
All three tumor sizes	α-Adrenergic Signaling	3.32
All three tumor sizes	Corticotropin Releasing Hormone Signaling	3.14
All three tumor sizes	Phospholipase C Signaling	3.1
All three tumor sizes	IL-3 Signaling	3.1
All three tumor sizes	Rac Signaling	2.93
All three tumor sizes	Sphingosine-1-phosphate Signaling	2.93
All three tumor sizes	Role of Macrophages, Fibroblasts and Endothelial Cells in Rheumatoid Arthritis	2.9
All three tumor sizes	RhoGDI Signaling	2.83
All three tumor sizes	IL-2 Signaling	2.71
All three tumor sizes	Tec Kinase Signaling	2.69
All three tumor sizes	PI3K Signaling in B Lymphocytes	2.48
All three tumor sizes	Glucocorticoid Receptor Signaling	2.45
All three tumor sizes	Reelin Signaling in Neurons	2.27
