# Supplementary material for: A multiple testing procedure for multi-dimensional pairwise comparisons with application to gene expression studies
Source: BMC Bioinformatics. 2016 Feb 25;17:104. doi: 10.1186/s12859-016-0937-5 (PMC4768411; doi:10.1186/s12859-016-0937-5)
Supplement: Additional file 9 — RtPCR data. This table shows the RtPCR data for a subset of the genes that are identified in our analysis. (XLSX 11 kb) [file 12859_2016_937_MOESM9_ESM.xlsx]

## Sheet: RtPCR data
Table 3: RtPCR data. This table shows the RtPCR data for a subset of the genes that are identified in our analysis.
Gene	Fold Change Relative to normal myometrium			Dunnett p-values			Significance
	Small	Medium	Large	Small	Medium	Large	Small	Medium	Large
COL1A1	3.05746	3.98516	2.82626	3.11457e-07	9.20223e-10	6.60195e-06	Yes	Yes	Yes
COL1A2	2.08928	2.59518	2.06027	1.23687e-05	3.8307e-08	6.99668e-05	Yes	Yes	Yes
COL2A1	50.99	130.377	39.597	3.87694e-10	1.09912e-14	7.83974e-09	Yes	Yes	Yes
COL4A1	2.68469	4.02712	2.79732	2.91105e-05	1.16309e-08	6.12846e-05	Yes	Yes	Yes
COL4A2	3.25769	3.78331	2.90773	3.44169e-15	3.33067e-16	2.59989e-11	Yes	Yes	Yes
COL4A3	-6.42856	-13.2502	-10.7529	1.75372e-08	5.71765e-14	3.70858e-11	Yes	Yes	Yes
COL4A5	2.59015	2.5034	2.62725	9.9237e-09	3.95373e-08	5.61743e-08	Yes	Yes	Yes
COL4A6	2.58735	2.81443	2.34125	2.75136e-06	6.23654e-07	9.03793e-05	Yes	Yes	Yes
ESR1	2.42823	2.57729	1.75818	4.67127e-06	1.05904e-06	0.00694409	Yes	Yes	Yes
LEPR	-2.08716	-2.1519	-2.1858	5.49827e-05	5.158e-05	6.57818e-05	Yes	Yes	Yes
PR-A	1.54265	2.13837	1.392	0.234337	0.0126214	0.509069	No	Yes	No
PTGS2	-5.42483	-2.68027	-5.77977	8.06856e-06	0.0138256	1.43221e-05	Yes	Yes	Yes
